# Supplementary material for: Threshold analysis of rainfall and groundwater recharge in mitigating drought risks in overexploited groundwater regions
Source: PLoS One. 2026 Feb 4;21(2):e0341713. doi: 10.1371/journal.pone.0341713 (PMC12871969; doi:10.1371/journal.pone.0341713)
Supplement: S1 Data — (XLSX) [file pone.0341713.s001.xlsx]

## Sheet: Sheet1
Year	Countries	Drought	Rainfall	Temperature	Region	CO2_emissions	GWr1	GWr2	GWr3	GWr4	GWr5	GWr6	GWr7	GWr8	GWr9	GWr_Index	Region in code
1961	Bangladesh	0.694658	2532.52	0.152	3	0.046	45.8584	67.7496	125.795	676.382	301.502	695.206	79.2728	242.127	506.504	3.27391	South_Asia
1962	Bangladesh	-1.01598	2110.96	-0.265	3	0.05	42.617	61.82	114.847	528.836	250.915	560.307	73.6149	210.643	422.192	2.60629	South_Asia
1963	Bangladesh	-0.557487	2232.21	-0.09	3	0.055	43.5866	63.5821	118.1	571.274	265.465	599.107	75.3079	219.843	446.442	2.8037	South_Asia
1964	Bangladesh	0.433046	2456.15	0.107	3	0.055	45.2968	66.7145	123.884	649.653	292.338	670.768	78.293	236.524	491.23	3.15669	South_Asia
1965	Bangladesh	-0.0688616	2343.2	-0.195	3	0.057	44.4466	65.1534	121.001	610.12	278.784	634.624	76.8091	228.158	468.64	2.98044	South_Asia
1966	Bangladesh	-0.983571	2109.99	0.308	3	0.056	42.6091	61.8057	114.82	528.496	250.799	559.997	73.6011	210.569	421.998	2.6047	South_Asia
1967	Bangladesh	-0.834797	2138.94	-0.226	3	0.058	42.8437	62.231	115.605	538.629	254.273	569.261	74.0108	212.777	427.788	2.65227	South_Asia
1968	Bangladesh	0.581305	2491.84	-0.236	3	0.064	45.5606	67.2002	124.781	662.144	296.621	682.189	78.7532	239.147	498.368	3.21166	South_Asia
1969	Bangladesh	-0.592142	2225.16	-0.007	3	0.061	43.5311	63.481	117.913	568.806	264.619	596.851	75.2111	219.311	445.032	2.79235	South_Asia
1970	Bangladesh	1.15705	2621.94	-0.021	3	0.061	46.5032	68.9418	127.998	707.679	312.233	723.821	80.3975	248.636	524.388	3.40928	South_Asia
1971	Bangladesh	-0.843053	2103.05	-0.579	3	0.058	42.5526	61.7033	114.631	526.067	249.966	557.776	73.5024	210.039	420.61	2.59325	South_Asia
1972	Bangladesh	-2.10564	1678.22	-0.012	3	0.056	38.8517	55.0731	102.397	377.377	198.986	421.83	67.0333	176.688	335.644	1.85843	South_Asia
1973	Bangladesh	0.562085	2478.37	0.168	3	0.074	45.4613	67.0173	124.443	657.429	295.004	677.878	78.5799	238.158	495.674	3.19095	South_Asia
1974	Bangladesh	1.197	2626.71	-0.125	3	0.076	46.5372	69.0048	128.114	709.348	312.805	725.347	80.4568	248.982	525.342	3.41644	South_Asia
1975	Bangladesh	-0.692211	2176.83	-0.102	3	0.08	43.1478	62.7834	116.625	551.89	258.82	581.386	74.5418	215.656	435.366	2.71412	South_Asia
1976	Bangladesh	-0.454731	2253.09	-0.104	3	0.092	43.7503	63.8807	118.651	578.582	267.971	605.789	75.5938	221.415	450.618	2.83724	South_Asia
1977	Bangladesh	-0.0770013	2297.48	-0.275	3	0.095	44.0953	64.5108	119.814	594.118	273.298	619.994	76.1961	224.745	459.496	2.90808	South_Asia
1978	Bangladesh	-0.407767	2243.94	-0.216	3	0.098	43.6787	63.75	118.41	575.379	266.873	602.861	75.4687	220.726	448.788	2.82256	South_Asia
1979	Bangladesh	-0.598724	2230.93	0.495	3	0.107	43.5765	63.5638	118.066	570.825	265.312	598.698	75.2904	219.746	446.186	2.80165	South_Asia
1980	Bangladesh	-0.723989	2167.09	0.128	3	0.12	43.0699	62.6419	116.364	548.481	257.651	578.269	74.4059	214.917	433.418	2.69827	South_Asia
1981	Bangladesh	0.746376	2510.13	-0.17	3	0.122	45.6949	67.4477	125.238	668.545	298.816	688.042	78.9874	240.489	502.026	3.2397	South_Asia
1982	Bangladesh	-0.97437	2095.25	-0.041	3	0.123	42.489	61.588	114.418	523.337	249.03	555.28	73.3913	209.442	419.05	2.58037	South_Asia
1983	Bangladesh	1.20579	2638.31	-0.132	3	0.13	46.6197	69.1578	128.397	713.408	314.197	729.059	80.6008	249.822	527.662	3.43384	South_Asia
1984	Bangladesh	1.92388	2843.91	-0.322	3	0.121	48.0483	71.8158	133.307	785.368	338.869	794.851	83.092	264.569	568.782	3.73712	South_Asia
1985	Bangladesh	-0.675514	2191.29	0.05	3	0.131	43.263	62.9929	117.012	556.951	260.555	586.013	74.743	216.752	438.258	2.7376	South_Asia
1986	Bangladesh	-0.0317591	2367.37	0.026	3	0.143	44.6306	65.4906	121.624	618.579	281.684	642.358	77.1303	229.956	473.474	3.01845	South_Asia
1987	Bangladesh	0.859553	2585.63	0.341	3	0.156	46.243	68.4602	127.108	694.971	307.876	712.202	79.9437	246	517.126	3.35455	South_Asia
1988	Bangladesh	1.2745	2672.37	0.341	3	0.157	46.8609	69.6052	129.223	725.329	318.284	739.958	81.0215	252.284	534.474	3.48476	South_Asia
1989	Bangladesh	-1.46385	1946.21	0.064	3	0.175	41.2441	59.3418	110.273	471.173	231.145	507.587	71.2164	197.935	389.242	2.33012	South_Asia
1990	Bangladesh	0.871884	2528.95	-0.149	3	0.17	45.8324	67.7015	125.707	675.132	301.074	694.064	79.2274	241.866	505.79	3.26846	South_Asia
1991	Bangladesh	0.985112	2565.61	-0.024	3	0.176	46.0986	68.1932	126.615	687.963	305.473	705.795	79.6918	244.542	513.122	3.32423	South_Asia
1992	Bangladesh	-1.96832	1710.4	-0.146	3	0.185	39.1506	55.603	103.374	388.64	202.848	432.128	67.5563	179.28	342.08	1.9167	South_Asia
1993	Bangladesh	1.11425	2601.27	-0.446	3	0.184	46.3553	68.668	127.492	700.444	309.752	717.206	80.1396	247.137	520.254	3.37816	South_Asia
1994	Bangladesh	-1.89005	1764.34	0.175	3	0.199	39.6442	56.48	104.992	407.519	209.321	449.389	68.4195	183.6	352.868	2.01333	South_Asia
1995	Bangladesh	-0.21916	2312.05	0.173	3	0.223	44.2077	64.7163	120.194	599.217	275.046	624.656	76.3923	225.834	462.41	2.93121	South_Asia
1996	Bangladesh	-0.974537	2108.26	0.137	3	0.226	42.5951	61.7802	114.773	527.891	250.591	559.443	73.5766	210.437	421.652	2.60184	South_Asia
1997	Bangladesh	-0.742233	2148.49	-0.173	3	0.237	42.9206	62.3707	115.863	541.971	255.419	572.317	74.1452	213.504	429.698	2.6679	South_Asia
1998	Bangladesh	0.598564	2497.1	0.504	3	0.232	45.5993	67.2715	124.912	663.985	297.252	683.872	78.8206	239.533	499.42	3.21973	South_Asia
1999	Bangladesh	0.58981	2513.31	0.78	3	0.237	45.7181	67.4907	125.317	669.658	299.197	689.059	79.0281	240.721	502.662	3.24457	South_Asia
2000	Bangladesh	-0.0388196	2332.93	0.226	3	0.197	44.368	65.0096	120.736	606.525	277.552	631.338	76.6721	227.393	466.586	2.96424	South_Asia
2001	Bangladesh	-0.447798	2252.27	0.316	3	0.222	43.7439	63.869	118.629	578.294	267.872	605.526	75.5826	221.353	450.454	2.83592	South_Asia
2002	Bangladesh	-0.212488	2301.65	0.398	3	0.228	44.1276	64.5697	119.923	595.577	273.798	621.328	76.2523	225.057	460.33	2.91471	South_Asia
2003	Bangladesh	-0.766146	2150.53	0.239	3	0.25	42.9371	62.4005	115.918	542.686	255.664	572.97	74.1738	213.659	430.106	2.67124	South_Asia
2004	Bangladesh	-0.550334	2217	0.269	3	0.263	43.4667	63.3638	117.697	565.95	263.64	594.24	75.0987	218.695	443.4	2.7792	South_Asia
2005	Bangladesh	-1.3285	1991.46	0.592	3	0.273	41.628	60.0327	111.548	487.011	236.575	522.067	71.8872	201.451	398.292	2.40694	South_Asia
2006	Bangladesh	-1.62355	1901.93	0.814	3	0.289	40.8632	58.6579	109.011	455.675	225.832	493.418	70.5507	194.476	380.386	2.2542	South_Asia
2007	Bangladesh	0.3327	2456.52	0.266	3	0.291	45.2996	66.7195	123.893	649.782	292.382	670.886	78.2978	236.551	491.304	3.15726	South_Asia
2008	Bangladesh	-0.768963	2156.07	0.093	3	0.305	42.9816	62.4814	116.068	544.625	256.328	574.742	74.2516	214.08	431.214	2.68029	South_Asia
2009	Bangladesh	-1.53217	1957.16	0.844	3	0.329	41.3375	59.5097	110.583	475.006	232.459	511.091	71.3796	198.788	391.432	2.34878	South_Asia
2010	Bangladesh	-0.713575	2193.72	0.768	3	0.353	43.2823	63.0281	117.077	557.802	260.846	586.79	74.7767	216.936	438.744	2.74154	South_Asia
2011	Bangladesh	-1.42152	1948.29	0.144	3	0.356	41.2619	59.3738	110.332	471.901	231.395	508.253	71.2474	198.097	389.658	2.33367	South_Asia
2012	Bangladesh	-1.3954	1947.81	0.235	3	0.4	41.2578	59.3664	110.318	471.733	231.337	508.099	71.2403	198.06	389.562	2.33285	South_Asia
2013	Bangladesh	-1.24898	1996.3	0.23	3	0.392	41.6687	60.1061	111.683	488.705	237.156	523.616	71.9583	201.826	399.26	2.41511	South_Asia
2014	Bangladesh	-1.86689	1770.36	0.482	3	0.667	39.6987	56.5771	105.171	409.626	210.043	451.315	68.5149	184.08	354.072	2.02403	South_Asia
2015	Bangladesh	0.58207	2486.1	0.722	3	0.457	45.5183	67.1223	124.637	660.135	295.932	680.352	78.6794	238.726	497.22	3.20284	South_Asia
2016	Bangladesh	-1.01722	2076.43	1.337	3	0.703	42.3348	61.3089	113.903	516.75	246.772	549.258	73.122	208	415.286	2.5492	South_Asia
2017	Bangladesh	1.3613	2674.16	1.124	3	0.745	46.8735	69.6286	129.266	725.956	318.499	740.531	81.0435	252.413	534.832	3.48742	South_Asia
2018	Bangladesh	-1.83614	1770.78	0.881	3	0.775	39.7025	56.5838	105.184	409.773	210.094	451.45	68.5215	184.113	354.156	2.02478	South_Asia
2019	Bangladesh	-1.30354	1991.53	1.136	3	0.826	41.6286	60.0337	111.55	487.035	236.584	522.09	71.8882	201.456	398.306	2.40706	South_Asia
2020	Bangladesh	0.387748	2429.3	0.898	3	0.803	45.0969	66.3467	123.205	640.255	289.116	662.176	77.9441	234.544	485.86	3.11511	South_Asia
2021	Bangladesh	-1.00785	2092.6	1.3	3	0.828	42.4673	61.5487	114.346	522.41	248.712	554.432	73.3534	209.239	418.52	2.57599	South_Asia
2022	Bangladesh	-2.40345	1762.25	1.216	3	0.844	39.6253	56.4463	104.93	406.787	209.07	448.72	68.3864	183.433	352.45	2.00961	South_Asia
1961	China	1.05316	641.77	0.259	1	0.822	26.295	33.8247	63.3033	48.354	74.6124	90.1664	44.9447	84.1386	128.354	-0.406879	East_Asia
1962	China	-0.132583	596.23	-0.141	1	0.645	25.5135	32.5747	61.0138	39.246	69.1476	75.5936	43.5567	79.4486	119.246	-0.535442	East_Asia
1963	China	-0.903959	566.37	0.289	1	0.628	24.9809	31.7284	59.4648	33.274	65.5644	66.0384	42.6093	76.3255	113.274	-0.62216	East_Asia
1964	China	1.94773	638.37	-0.026	1	0.616	26.2379	33.733	63.1353	47.674	74.2044	89.0784	44.8432	83.7913	127.674	-0.416332	East_Asia
1965	China	-0.901137	577.78	0.078	1	0.656	25.1864	32.0545	60.0614	35.556	66.9336	69.6896	42.975	77.5236	115.556	-0.588785	East_Asia
1966	China	-1.06845	561.26	0.181	1	0.703	24.888	31.5813	59.1957	32.252	64.9512	64.4032	42.444	75.787	112.252	-0.637206	East_Asia
1967	China	0.214033	594.31	-0.282	1	0.567	25.4797	32.521	60.9154	38.862	68.9172	74.9792	43.4967	79.2489	118.862	-0.540958	East_Asia
1968	China	-0.448986	583.92	-0.408	1	0.597	25.2959	32.2285	60.38	36.784	67.6704	71.6544	43.1699	78.1658	116.784	-0.570948	East_Asia
1969	China	0.590692	602.92	-0.211	1	0.715	25.6305	32.7614	61.3555	40.584	69.9504	77.7344	43.7647	80.1429	120.584	-0.516285	East_Asia
1970	China	1.20855	629.13	-0.3	1	0.931	26.0816	33.4824	62.6763	45.826	73.0956	86.1216	44.5659	82.8453	125.826	-0.442138	East_Asia
1971	China	-0.343586	576.91	0.038	1	1.03	25.1708	32.0297	60.0161	35.382	66.8292	69.4112	42.9473	77.4324	115.382	-0.591319	East_Asia
1972	China	-0.490417	575.29	0.012	1	1.07	25.1417	31.9836	59.9317	35.058	66.6348	68.8928	42.8956	77.2626	115.058	-0.596043	East_Asia
1973	China	1.90116	662.82	0.412	1	1.08	26.6448	34.3871	64.3341	52.564	77.1384	96.9024	45.565	86.2786	132.564	-0.348846	East_Asia
1974	China	0.406867	601.31	-0.008	1	1.08	25.6024	32.7165	61.2735	40.262	69.7572	77.2192	43.7148	79.976	120.262	-0.520886	East_Asia
1975	China	0.970145	631.24	0.278	1	1.23	26.1174	33.5398	62.7814	46.248	73.3488	86.7968	44.6295	83.0616	126.248	-0.43623	East_Asia
1976	China	0.233849	583.1	-0.396	1	1.26	25.2813	32.2054	60.3376	36.62	67.572	71.392	43.144	78.0802	116.62	-0.573326	East_Asia
1977	China	0.396369	600.84	-0.057	1	1.36	25.5942	32.7035	61.2495	40.168	69.7008	77.0688	43.7002	79.9272	120.168	-0.522231	East_Asia
1978	China	-1.60578	556.58	0.242	1	1.49	24.8025	31.446	58.9481	31.316	64.3896	62.9056	42.2918	75.2928	111.316	-0.65104	East_Asia
1979	China	-0.303055	583.85	0.299	1	1.5	25.2947	32.2266	60.3764	36.77	67.662	71.632	43.1677	78.1585	116.77	-0.571151	East_Asia
1980	China	0.326469	604.98	0.251	1	1.45	25.6664	32.8186	61.4604	40.996	70.1976	78.3936	43.8285	80.3564	120.996	-0.510405	East_Asia
1981	China	0.367043	605.75	0.219	1	1.42	25.6798	32.84	61.4995	41.15	70.29	78.64	43.8523	80.4361	121.15	-0.508209	East_Asia
1982	China	0.0132056	598.32	0.379	1	1.38	25.5501	32.6332	61.1208	39.664	69.3984	76.2624	43.6218	79.6657	119.664	-0.529447	East_Asia
1983	China	1.81353	656.88	0.122	1	1.48	26.5468	34.2294	64.0449	51.376	76.4256	95.0016	45.3912	85.6764	131.376	-0.365137	East_Asia
1984	China	0.536643	595.75	-0.148	1	1.54	25.505	32.5613	60.9892	39.15	69.09	75.44	43.5417	79.3987	119.15	-0.53682	East_Asia
1985	China	0.83552	606.9	-0.127	1	1.65	25.6998	32.8719	61.5579	41.38	70.428	79.008	43.8878	80.5551	121.38	-0.504933	East_Asia
1986	China	-1.64395	547.49	-0.043	1	1.76	24.6351	31.1815	58.4642	29.498	63.2988	59.9968	41.9937	74.3299	109.498	-0.678063	East_Asia
1987	China	0.564386	612.52	0.43	1	1.82	25.7971	33.0273	61.8425	42.504	71.1024	80.8064	44.0607	81.136	122.504	-0.488961	East_Asia
1988	China	-0.383583	579.15	0.398	1	1.91	25.2109	32.0934	60.1327	35.83	67.098	70.128	43.0186	77.667	115.83	-0.584798	East_Asia
1989	China	-0.0295673	591.99	0.428	1	2	25.4388	32.4559	60.7963	38.398	68.6388	74.2368	43.424	79.0075	118.398	-0.547634	East_Asia
1990	China	1.43605	641.37	0.852	1	2	26.2883	33.8139	63.2836	48.274	74.5644	90.0384	44.9327	84.0978	128.274	-0.40799	East_Asia
1991	China	-0.0519933	588.08	0.52	1	2.04	25.3697	32.346	60.595	37.616	68.1696	72.9856	43.3012	78.6001	117.616	-0.558912	East_Asia
1992	China	-0.114285	581.6	0.13	1	2.17	25.2546	32.1629	60.2599	36.32	67.392	70.912	43.0964	77.9233	116.32	-0.577678	East_Asia
1993	China	1.62575	636.68	0.281	1	2.29	26.2094	33.6873	63.0516	47.336	74.0016	88.5376	44.7927	83.6186	127.336	-0.421039	East_Asia
1994	China	0.4576	622.76	0.733	1	2.26	25.973	33.3086	62.3578	44.552	72.3312	84.0832	44.3732	82.1911	124.552	-0.460028	East_Asia
1995	China	-0.208892	597.14	0.577	1	2.44	25.5294	32.6002	61.0604	39.428	69.2568	75.8848	43.5851	79.5431	119.428	-0.53283	East_Asia
1996	China	0.754399	608.53	0.21	1	2.53	25.7281	32.917	61.6406	41.706	70.6236	79.5296	43.9381	80.7237	121.706	-0.500294	East_Asia
1997	China	-0.868016	594.72	0.733	1	2.46	25.4869	32.5325	60.9364	38.944	68.9664	75.1104	43.5095	79.2916	118.944	-0.539779	East_Asia
1998	China	1.7464	670.96	1.264	1	2.36	26.7782	34.6022	64.7283	54.192	78.1152	99.5072	45.8015	87.1017	134.192	-0.326628	East_Asia
1999	China	-0.563969	596.41	1.231	1	2.51	25.5166	32.5798	61.023	39.282	69.1692	75.6512	43.5623	79.4673	119.282	-0.534925	East_Asia
2000	China	-0.468233	601.08	0.572	1	2.56	25.5984	32.7101	61.2617	40.216	69.7296	77.1456	43.7077	79.9521	120.216	-0.521544	East_Asia
2001	China	-1.64099	577.19	1.038	1	2.62	25.1758	32.0377	60.0307	35.438	66.8628	69.5008	42.9562	77.4617	115.438	-0.590503	East_Asia
2002	China	0.366964	633.72	1.131	1	2.84	26.1594	33.6071	62.9047	46.744	73.6464	87.5904	44.704	83.3157	126.744	-0.429298	East_Asia
2003	China	0.170836	599.25	0.822	1	3.14	25.5664	32.6591	61.1683	39.85	69.51	76.56	43.6508	79.7622	119.85	-0.526782	East_Asia
2004	China	-1.98115	570.47	1.112	1	3.31	25.055	31.846	59.6799	34.094	66.0564	67.3504	42.7413	76.7567	114.094	-0.610133	East_Asia
2005	China	-0.872432	599.15	1.048	1	3.59	25.5646	32.6563	61.1632	39.83	69.498	76.528	43.6477	79.7519	119.83	-0.527068	East_Asia
2006	China	-1.87368	573.48	1.232	1	3.89	25.1092	31.932	59.8373	34.696	66.4176	68.3136	42.8378	77.0727	114.696	-0.601328	East_Asia
2007	China	-1.98281	579.09	1.538	1	4.17	25.2098	32.0917	60.1295	35.818	67.0908	70.1088	43.0167	77.6607	115.818	-0.584972	East_Asia
2008	China	-0.727644	614.41	1.09	1	4.46	25.8297	33.0794	61.938	42.882	71.3292	81.4112	44.1186	81.3311	122.882	-0.483604	East_Asia
2009	China	-2.29014	558.89	1.336	1	4.99	24.8447	31.5129	59.0704	31.778	64.6668	63.6448	42.367	75.5369	111.778	-0.644205	East_Asia
2010	China	0.863659	641.26	0.968	1	5.42	26.2864	33.811	63.2782	48.252	74.5512	90.0032	44.9295	84.0865	128.252	-0.408295	East_Asia
2011	China	-2.59218	531.98	0.792	1	5.97	24.3455	30.7249	57.6292	26.396	61.4376	55.0336	41.4776	72.6778	106.396	-0.724645	East_Asia
2012	China	0.901052	646.05	0.626	1	6.19	26.3667	33.9398	63.5143	49.21	75.126	91.536	45.0718	84.5751	129.21	-0.395011	East_Asia
2013	China	-0.494227	614.5	1.073	1	6.31	25.8313	33.0819	61.9425	42.9	71.34	81.44	44.1214	81.3404	122.9	-0.48335	East_Asia
2014	China	-0.542819	615.6	1.062	1	6.34	25.8502	33.1122	61.998	43.12	71.472	81.792	44.155	81.4538	123.12	-0.480236	East_Asia
2015	China	0.347403	633.71	1.297	1	6.33	26.1592	33.6069	62.9042	46.742	73.6452	87.5872	44.7037	83.3146	126.742	-0.429326	East_Asia
2016	China	1.43548	676.47	1.319	1	6.29	26.8679	34.747	64.9937	55.294	78.7764	101.27	45.9606	87.6574	135.294	-0.311657	East_Asia
2017	China	-0.775333	626.07	1.573	1	6.45	26.0295	33.3991	62.5235	45.214	72.7284	85.1424	44.4735	82.5312	125.214	-0.450722	East_Asia
2018	China	0.128276	639.11	1.361	1	6.76	26.2503	33.753	63.1719	47.822	74.2932	89.3152	44.8653	83.867	127.822	-0.414272	East_Asia
2019	China	-0.874803	615.25	1.422	1	6.97	25.8442	33.1025	61.9803	43.05	71.43	81.68	44.1443	81.4177	123.05	-0.481226	East_Asia
2020	China	0.472447	646.83	1.62	1	7	26.3797	33.9608	63.5526	49.366	75.2196	91.7856	45.0949	84.6546	129.366	-0.392852	East_Asia
2021	China	0.723575	652.93	1.701	1	7.45	26.4813	34.124	63.8519	50.586	75.9516	93.7376	45.2751	85.2753	130.586	-0.376007	East_Asia
2022	China	0.974703	599.71	1.906	1	7.38	25.5744	32.672	61.1918	39.942	69.5652	76.7072	43.6651	79.81	119.942	-0.525465	East_Asia
1961	India	-1.40849	1373.3	-0.208	3	0.284	35.8285	49.7727	92.6249	243.325	162.396	324.256	61.7392	151.478	274.66	1.28011	South_Asia
1962	India	1.20712	1181.8	-0.479	3	0.306	33.7154	46.1337	85.9215	195.45	139.416	262.976	58.0323	134.952	236.36	0.887945	South_Asia
1963	India	-1.66341	1179.3	-0.03	3	0.322	33.6865	46.0843	85.8305	194.825	139.116	262.176	57.9815	134.732	235.86	0.882649	South_Asia
1964	India	1.1518	1225.3	-0.03	3	0.308	34.2127	46.985	87.4893	206.325	144.636	276.896	58.9052	138.76	245.06	0.979328	South_Asia
1965	India	-1.76056	920.6	-0.072	3	0.333	30.4652	40.6482	75.8288	130.15	108.072	179.392	52.3161	111.304	184.12	0.304673	South_Asia
1966	India	-0.0495119	1037.8	0.29	3	0.337	31.985	43.1958	80.514	159.45	122.136	216.896	54.9914	122.093	207.56	0.574354	South_Asia
1967	India	-1.40585	1090.6	-0.21	3	0.33	32.6355	44.2956	82.5379	172.65	128.472	233.792	56.1351	126.855	218.12	0.691432	South_Asia
1968	India	0.500524	1031.8	-0.234	3	0.351	31.9098	43.069	80.2808	157.95	121.416	214.976	54.8591	121.548	206.36	0.560885	South_Asia
1969	India	-0.672136	1127.9	0.303	3	0.349	33.0836	45.0564	83.9382	181.975	132.948	245.728	56.9225	130.186	225.58	0.772644	South_Asia
1970	India	1.23907	1229.2	0.033	3	0.348	34.2567	47.0606	87.6285	207.3	145.104	278.144	58.9825	139.099	245.84	0.987451	South_Asia
1971	India	0.963818	1206.2	-0.519	3	0.357	33.9957	46.6131	86.8044	201.55	142.344	270.784	58.5243	137.092	241.24	0.939381	South_Asia
1972	India	-2.2842	925.4	0.012	3	0.367	30.5297	40.7557	76.0263	131.35	108.648	180.928	52.4297	111.752	185.08	0.316007	South_Asia
1973	India	1.89165	1198.4	0.332	3	0.366	33.9065	46.4604	86.5231	199.6	141.408	268.288	58.3677	136.409	239.68	0.922988	South_Asia
1974	India	-0.144296	1034.7	0.034	3	0.367	31.9462	43.1303	80.3936	158.675	121.764	215.904	54.9231	121.812	206.94	0.567399	South_Asia
1975	India	1.65516	1266.1	-0.308	3	0.386	34.6694	47.7698	88.9347	216.525	149.532	289.952	59.7067	142.301	253.22	1.06376	South_Asia
1976	India	-1.24953	1105.9	0.003	3	0.39	32.8204	44.6093	83.1151	176.475	130.308	238.688	56.4601	128.225	221.18	0.724889	South_Asia
1977	India	-0.225944	1255.2	0.155	3	0.4	34.5483	47.5614	88.5508	213.8	148.224	286.464	59.4941	141.358	251.04	1.04132	South_Asia
1978	India	1.09333	1193.1	-0.15	3	0.393	33.8456	46.3563	86.3315	198.275	140.772	266.592	58.2609	135.944	238.62	0.911823	South_Asia
1979	India	-0.780018	1001.1	0.305	3	0.401	31.5209	42.4145	79.0767	150.275	117.732	205.152	54.1749	118.748	200.22	0.491424	South_Asia
1980	India	-0.361692	1149.8	0.401	3	0.414	33.3425	45.4972	84.7496	187.45	135.576	252.736	57.3773	132.129	229.96	0.819777	South_Asia
1981	India	0.587469	1122.5	0.072	3	0.436	33.0193	44.9471	83.7369	180.625	132.3	244	56.8095	129.705	224.5	0.76096	South_Asia
1982	India	-2.17216	1038.8	-0.017	3	0.46	31.9975	43.2169	80.5528	159.7	122.256	217.216	55.0134	122.184	207.76	0.576595	South_Asia
1983	India	-0.308748	1277.4	-0.135	3	0.463	34.7944	47.9849	89.3308	219.35	150.888	293.568	59.9258	143.277	255.48	1.08693	South_Asia
1984	India	1.72466	1137.9	-0.107	3	0.49	33.2022	45.2582	84.3097	184.475	134.148	248.928	57.1309	131.074	227.58	0.794215	South_Asia
1985	India	0.226106	1124.8	0.211	3	0.491	33.0467	44.9937	83.8227	181.2	132.576	244.736	56.8577	129.91	224.96	0.765939	South_Asia
1986	India	0.283552	1107.7	0.19	3	0.528	32.8421	44.646	83.1828	176.925	130.524	239.264	56.4982	128.386	221.54	0.728812	South_Asia
1987	India	-1.36807	1060	0.578	3	0.553	32.2609	43.6616	81.3711	165	124.8	224	55.4766	124.102	212	0.623892	South_Asia
1988	India	1.12698	1288.4	0.504	3	0.578	34.9153	48.1933	89.7148	222.1	152.208	297.088	60.138	144.225	257.68	1.1094	South_Asia
1989	India	0.707296	1098.5	-0.018	3	0.611	32.7312	44.4579	82.8364	174.625	129.42	236.32	56.3033	127.563	219.7	0.708733	South_Asia
1990	India	-0.951262	1347.4	-0.081	3	0.657	35.5536	49.2963	91.7469	236.85	159.288	315.968	61.2574	149.277	269.48	1.22853	South_Asia
1991	India	-1.54663	1142.4	0.19	3	0.668	33.2553	45.3487	84.4763	185.6	134.688	250.368	57.2242	131.473	228.48	0.803895	South_Asia
1992	India	-0.618263	1077.7	0.035	3	0.708	32.4784	44.0295	82.048	169.425	126.924	229.664	55.8589	125.697	215.54	0.663062	South_Asia
1993	India	-1.07171	1166.2	0.223	3	0.7	33.5344	45.8245	85.3522	191.55	137.544	257.984	57.7144	133.578	233.24	0.854815	South_Asia
1994	India	-1.25486	1270.1	0.107	3	0.721	34.7137	47.846	89.0751	217.525	150.012	291.232	59.7844	142.647	254.02	1.07197	South_Asia
1995	India	1.01325	1214.2	0.238	3	0.742	34.0868	46.7693	87.0919	203.55	143.304	273.344	58.6843	137.791	242.84	0.956146	South_Asia
1996	India	0.392705	1150.8	0.339	3	0.778	33.3542	45.5172	84.7865	187.7	135.696	253.056	57.3979	132.217	230.16	0.82192	South_Asia
1997	India	-2.23358	1152.8	-0.064	3	0.798	33.3777	45.5572	84.8602	188.2	135.936	253.696	57.4392	132.394	230.56	0.826202	South_Asia
1998	India	0.46318	1169.7	0.614	3	0.799	33.5751	45.894	85.4803	192.425	137.964	259.104	57.7859	133.887	233.94	0.862265	South_Asia
1999	India	0.909566	1107.8	0.468	3	0.863	32.8433	44.6481	83.1865	176.95	130.536	239.296	56.5003	128.395	221.56	0.72903	South_Asia
2000	India	0.989202	1017.5	0.35	3	0.85	31.7295	42.7654	79.7222	154.375	119.7	210.4	54.542	120.247	203.5	0.528645	South_Asia
2001	India	0.586494	1080.8	0.473	3	0.842	32.5162	44.0936	82.166	170.2	127.296	230.656	55.9255	125.976	216.16	0.669893	South_Asia
2002	India	-1.08609	912.2	0.827	3	0.841	30.3519	40.4595	75.4818	128.05	107.064	176.704	52.1163	110.518	182.44	0.284778	South_Asia
2003	India	0.646616	1150.5	0.665	3	0.873	33.3507	45.5112	84.7754	187.625	135.66	252.96	57.3918	132.191	230.1	0.821277	South_Asia
2004	India	-0.837469	1093.7	0.545	3	0.906	32.6731	44.3594	82.6552	173.425	128.844	234.784	56.2012	127.133	218.74	0.698227	South_Asia
2005	India	-0.314721	1165.7	0.567	3	0.944	33.5286	45.8146	85.3339	191.425	137.484	257.824	57.7041	133.534	233.14	0.85375	South_Asia
2006	India	-0.726455	1126.1	0.638	3	0.977	33.0622	45.02	83.8712	181.525	132.732	245.152	56.8849	130.026	225.22	0.768752	South_Asia
2007	India	0.542391	1144.1	0.607	3	1.06	33.2754	45.3829	84.5392	186.025	134.892	250.912	57.2595	131.624	228.82	0.807547	South_Asia
2008	India	1.39893	1076.9	0.263	3	1.12	32.4686	44.0129	82.0175	169.225	126.828	229.408	55.8417	125.625	215.38	0.661298	South_Asia
2009	India	-0.130665	939.6	1.134	3	1.24	30.7193	41.072	76.6078	134.9	110.352	185.472	52.7637	113.075	187.92	0.349382	South_Asia
2010	India	2.71711	1201.6	1.129	3	1.26	33.9431	46.5231	86.6386	200.4	141.792	269.312	58.432	136.689	240.32	0.929719	South_Asia
2011	India	0.775179	1093.9	0.365	3	1.3	32.6755	44.3635	82.6627	173.475	128.868	234.848	56.2055	127.151	218.78	0.698666	South_Asia
2012	India	0.447277	1043.4	0.516	3	1.42	32.0549	43.3138	80.731	160.85	122.808	218.688	55.1144	122.601	208.68	0.586893	South_Asia
2013	India	0.709686	1242.6	0.451	3	1.4	34.4075	47.3194	88.1051	210.65	146.712	282.432	59.247	140.265	248.52	1.01528	South_Asia
2014	India	-1.09649	1044.7	0.53	3	1.52	32.0711	43.3411	80.7813	161.175	122.964	219.104	55.1429	122.719	208.94	0.5898	South_Asia
2015	India	-1.61204	1085	0.711	3	1.6	32.5674	44.1803	82.3256	171.25	127.8	232	56.0155	126.353	217	0.679134	South_Asia
2016	India	0.838383	1083.1	1.088	3	1.64	32.5443	44.1411	82.2534	170.775	127.572	231.392	55.9748	126.182	216.62	0.674956	South_Asia
2017	India	1.34783	1127.1	0.966	3	1.68	33.0741	45.0403	83.9084	181.775	132.852	245.472	56.9058	130.115	225.42	0.770914	South_Asia
2018	India	0.159776	1020.8	0.874	3	1.77	31.7713	42.8357	79.8514	155.2	120.096	211.456	54.6155	120.547	204.16	0.536103	South_Asia
2019	India	-1.52013	1288.8	0.802	3	1.77	34.9197	48.2009	89.7288	222.2	152.256	297.216	60.1457	144.26	257.76	1.11022	South_Asia
2020	India	1.11974	1289.6	0.52	3	1.62	34.9285	48.216	89.7566	222.4	152.352	297.472	60.1611	144.329	257.92	1.11185	South_Asia
2021	India	1.69706	1236.4	0.733	3	1.77	34.3379	47.1998	87.8849	209.1	145.968	280.448	59.1249	139.726	247.28	1.00242	South_Asia
2022	India	2.27438	1257	0.79	3	1.87	34.5683	47.5959	88.6143	214.25	148.44	287.04	59.5293	141.514	251.4	1.04503	South_Asia
1961	Indonesia	1.70874	2478.44	-0.096	4	0.289	45.4618	67.0182	124.445	657.454	295.013	677.901	78.5809	238.163	495.688	3.19106	Southwest_Asia
1962	Indonesia	0.563129	2939.19	-0.03	4	0.249	48.6892	73.0148	135.522	818.716	350.303	825.341	84.2093	271.315	587.838	3.87452	Southwest_Asia
1963	Indonesia	0.275447	2413.88	-0.134	4	0.24	44.9814	66.1346	122.813	634.858	287.266	657.242	77.7426	233.404	482.776	3.09114	Southwest_Asia
1964	Indonesia	0.608502	2940.43	-0.036	4	0.229	48.6974	73.0303	135.55	819.15	350.452	825.738	84.2237	271.402	588.086	3.87629	Southwest_Asia
1965	Indonesia	-1.64171	2395.9	-0.257	4	0.246	44.8463	65.8864	122.355	628.565	285.108	651.488	77.5068	232.073	479.18	3.06311	Southwest_Asia
1966	Indonesia	-1.16801	2756.03	0.025	4	0.227	47.4456	70.6919	131.23	754.611	328.324	766.73	82.041	258.298	551.206	3.60866	Southwest_Asia
1967	Indonesia	-0.170082	2486.93	-0.163	4	0.232	45.5244	67.1336	124.658	660.425	296.032	680.618	78.6901	238.787	497.386	3.20411	Southwest_Asia
1968	Indonesia	-1.17267	2832.99	-0.069	4	0.254	47.974	71.6771	133.051	781.546	337.559	791.357	82.9625	263.792	566.598	3.72125	Southwest_Asia
1969	Indonesia	-0.61369	2654.68	0.151	4	0.299	46.7359	69.3732	128.794	719.138	316.162	734.298	80.8034	251.006	530.936	3.45835	Southwest_Asia
1970	Indonesia	1.42062	2965.82	0.129	4	0.312	48.866	73.3464	136.135	828.037	353.498	833.862	84.5176	273.191	593.164	3.91258	Southwest_Asia
1971	Indonesia	0.52191	2899.9	-0.15	4	0.331	48.4264	72.5228	134.613	804.965	345.588	812.768	83.7512	268.539	579.98	3.81809	Southwest_Asia
1972	Indonesia	-2.31231	2237.01	-0.054	4	0.358	43.6243	63.6509	118.227	572.954	266.041	600.643	75.3738	220.204	447.402	2.81142	Southwest_Asia
1973	Indonesia	0.950476	3083.36	0.264	4	0.395	49.6355	74.7924	138.807	869.176	367.603	871.475	85.8588	281.423	616.672	4.07891	Southwest_Asia
1974	Indonesia	-1.09018	2727.83	-0.111	4	0.402	47.2497	70.3275	130.557	744.74	324.94	757.706	81.6995	256.276	545.566	3.56708	Southwest_Asia
1975	Indonesia	1.6083	3028.87	-0.131	4	0.413	49.281	74.1256	137.574	850.104	361.064	854.038	85.241	277.616	605.774	4.00214	Southwest_Asia
1976	Indonesia	-0.207562	2518.23	-0.012	4	0.461	45.7541	67.5571	125.44	671.38	299.788	690.634	79.0909	241.082	503.646	3.25209	Southwest_Asia
1977	Indonesia	1.05615	2712.81	0.118	4	0.6	47.1449	70.1326	130.197	739.483	323.137	752.899	81.5167	255.197	542.562	3.54485	Southwest_Asia
1978	Indonesia	1.09927	2926.81	0.176	4	0.668	48.6066	72.8601	135.236	814.383	348.817	821.379	84.0654	270.441	585.362	3.85677	Southwest_Asia
1979	Indonesia	-0.868649	2627.04	0.235	4	0.66	46.5395	69.0092	128.122	709.464	312.845	725.453	80.4609	249.006	525.408	3.41694	Southwest_Asia
1980	Indonesia	-0.486164	2701	0.29	4	0.643	47.0622	69.979	129.913	735.35	321.72	749.12	81.3726	254.347	540.2	3.52734	Southwest_Asia
1981	Indonesia	0.584972	2852.42	0.2	4	0.664	48.106	71.9237	133.506	788.347	339.89	797.574	83.1927	265.173	570.484	3.74947	Southwest_Asia
1982	Indonesia	-1.10332	2272.71	0.036	4	0.686	43.9033	64.1599	119.167	585.448	270.325	612.067	75.8609	222.888	454.542	2.86862	Southwest_Asia
1983	Indonesia	1.33058	2711.33	0.405	4	0.705	47.1345	70.1134	130.162	738.965	322.96	752.426	81.4987	255.09	542.266	3.54266	Southwest_Asia
1984	Indonesia	-0.656764	3030.69	-0.11	4	0.687	49.2929	74.1479	137.616	850.741	361.283	854.621	85.2617	277.743	606.138	4.00471	Southwest_Asia
1985	Indonesia	-0.546134	2792.49	0.151	4	0.719	47.697	71.1604	132.096	767.371	332.699	778.397	82.4795	260.905	558.498	3.66216	Southwest_Asia
1986	Indonesia	-0.967502	2800.37	0.138	4	0.761	47.7511	71.2612	132.282	770.129	333.644	780.918	82.5738	261.468	560.074	3.67369	Southwest_Asia
1987	Indonesia	-1.57882	2503.03	0.514	4	0.749	45.6428	67.3517	125.061	666.061	297.964	685.77	78.8966	239.968	500.606	3.22882	Southwest_Asia
1988	Indonesia	1.23176	2938.02	0.437	4	0.745	48.6814	73.0002	135.495	818.307	350.162	824.966	84.1957	271.232	587.604	3.87284	Southwest_Asia
1989	Indonesia	-1.02018	2864.98	0.13	4	0.783	48.1911	72.0827	133.8	792.743	341.398	801.594	83.341	266.065	572.996	3.76767	Southwest_Asia
1990	Indonesia	1.46182	2597.99	0.089	4	0.763	46.3318	68.6245	127.411	699.296	309.359	716.157	80.0986	246.898	519.598	3.37321	Southwest_Asia
1991	Indonesia	-0.870449	2457.19	0.273	4	0.865	45.3045	66.7287	123.91	650.016	292.463	671.101	78.3064	236.6	491.438	3.15829	Southwest_Asia
1992	Indonesia	-1.49711	2663.14	0.341	4	0.979	46.7957	69.4842	129	722.099	317.177	737.005	80.9078	251.617	532.628	3.47099	Southwest_Asia
1993	Indonesia	-0.59359	2571.08	0.289	4	1.01	46.1381	68.2662	126.75	689.878	306.13	707.546	79.7607	244.941	514.216	3.33253	Southwest_Asia
1994	Indonesia	0.383762	2532.01	0.343	4	1.02	45.8547	67.7427	125.783	676.204	301.441	695.043	79.2663	242.09	506.402	3.27313	Southwest_Asia
1995	Indonesia	0.261733	2926.12	0.382	4	1.03	48.602	72.8515	135.22	814.142	348.734	821.158	84.0573	270.392	585.224	3.85578	Southwest_Asia
1996	Indonesia	-0.159243	2827.06	0.428	4	1.13	47.9336	71.6017	132.911	779.471	336.847	789.459	82.892	263.37	565.412	3.71262	Southwest_Asia
1997	Indonesia	0.0494661	2265.26	0.463	4	1.2	43.8453	64.0541	118.971	582.841	269.431	609.683	75.7596	222.329	453.052	2.85672	Southwest_Asia
1998	Indonesia	0.557457	2867.93	1.05	4	0.664	48.211	72.12	133.869	793.775	341.752	802.538	83.3757	266.274	573.586	3.77194	Southwest_Asia
1999	Indonesia	-0.712997	2907.99	0.282	4	0.981	48.4807	72.6244	134.801	807.796	346.559	815.357	83.8459	269.112	581.598	3.82974	Southwest_Asia
2000	Indonesia	-0.879293	2925.48	0.275	4	1.1	48.5977	72.8435	135.205	813.918	348.658	820.954	84.0499	270.347	585.096	3.85487	Southwest_Asia
2001	Indonesia	-1.02515	2864.07	0.53	4	1.17	48.1849	72.0712	133.779	792.424	341.288	801.302	83.3302	266.001	572.814	3.76635	Southwest_Asia
2002	Indonesia	-2.07523	2584.74	0.607	4	1.25	46.2366	68.4483	127.086	694.659	307.769	711.917	79.9325	245.935	516.948	3.3532	Southwest_Asia
2003	Indonesia	-0.774316	2876.96	0.594	4	1.42	48.272	72.234	134.079	796.936	342.835	805.427	83.4821	266.915	575.392	3.785	Southwest_Asia
2004	Indonesia	-1.16439	2627.12	0.54	4	1.42	46.5401	69.0102	128.124	709.492	312.854	725.478	80.4619	249.012	525.424	3.41706	Southwest_Asia
2005	Indonesia	-0.197015	2731.2	0.71	4	1.43	47.2732	70.3711	130.638	745.92	325.344	758.784	81.7404	256.518	546.24	3.57206	Southwest_Asia
2006	Indonesia	0.537322	2641.45	0.422	4	1.42	46.6421	69.1992	128.473	714.507	314.574	730.064	80.6397	250.049	528.29	3.43855	Southwest_Asia
2007	Indonesia	-0.114926	2855.85	0.464	4	1.57	48.1293	71.9672	133.586	789.547	340.302	798.672	83.2332	265.417	571.17	3.75444	Southwest_Asia
2008	Indonesia	0.382488	2997.08	0.223	4	1.55	49.0724	73.7337	136.85	838.978	357.25	843.866	84.8774	275.387	599.416	3.95709	Southwest_Asia
2009	Indonesia	-1.65105	2761.9	0.563	4	1.64	47.4862	70.7676	131.37	756.665	329.028	768.608	82.1119	258.718	552.38	3.61729	Southwest_Asia
2010	Indonesia	1.1062	3275.81	0.766	4	1.83	50.8581	77.1015	143.074	936.533	390.697	933.059	87.9893	294.74	655.162	4.3456	Southwest_Asia
2011	Indonesia	0.133885	2898.47	0.306	4	2.04	48.4168	72.5048	134.58	804.464	345.416	812.31	83.7345	268.438	579.694	3.81603	Southwest_Asia
2012	Indonesia	-0.65634	2853.46	0.459	4	2.14	48.1131	71.9369	133.53	788.711	340.015	797.907	83.205	265.247	570.692	3.75098	Southwest_Asia
2013	Indonesia	1.40996	2897.18	0.799	4	2.02	48.4081	72.4886	134.55	804.013	345.262	811.898	83.7194	268.347	579.436	3.81417	Southwest_Asia
2014	Indonesia	-0.74191	2590.38	0.812	4	1.98	46.2771	68.5234	127.225	696.633	308.446	713.722	80.0032	246.345	518.076	3.36172	Southwest_Asia
2015	Indonesia	-0.139608	2471.77	0.841	4	2.09	45.4125	66.9275	124.277	655.119	294.212	675.766	78.4949	237.673	494.354	3.18079	Southwest_Asia
2016	Indonesia	-0.287425	2945.2	1.488	4	2.13	48.7292	73.0898	135.66	820.82	351.024	827.264	84.279	271.738	589.04	3.88312	Southwest_Asia
2017	Indonesia	0.176	3014.67	1.055	4	2.15	49.188	73.9508	137.251	845.135	359.36	849.494	85.0789	276.621	602.934	3.98204	Southwest_Asia
2018	Indonesia	-1.16841	2811.7	0.973	4	2.28	47.8287	71.4059	132.55	774.095	335.004	784.544	82.7091	262.276	562.34	3.69023	Southwest_Asia
2019	Indonesia	1.75494	2500.53	1.118	4	2.46	45.6244	67.3179	124.998	665.186	297.664	684.97	78.8646	239.785	500.106	3.22499	Southwest_Asia
2020	Indonesia	1.07387	2982.69	1.322	4	2.28	48.9776	73.5557	136.521	833.942	355.523	839.261	84.7121	274.377	596.538	3.93662	Southwest_Asia
2021	Indonesia	0.795315	3074.24	1.11	4	2.31	49.5764	74.6812	138.601	865.984	366.509	868.557	85.7559	280.787	614.848	4.0661	Southwest_Asia
2022	Indonesia	0.516764	3148.52	1.085	4	2.36	50.0545	75.5822	140.266	891.982	375.422	892.326	86.589	285.954	629.704	4.16997	Southwest_Asia
1961	Iran	-0.156723	226.85	-0.068	5	0.741	17.0389	19.6957	37.604	-34.63	24.822	-42.608	28.2343	36.8711	45.37	-1.82366	Southeast_Asia
1962	Iran	-0.626958	202.2	0.263	5	0.83	16.2163	18.5201	35.4965	-39.56	21.864	-50.496	26.698	33.5582	40.44	-1.93746	Southeast_Asia
1963	Iran	0.523288	248.59	0.755	5	0.884	17.7179	20.677	39.3692	-30.282	27.4308	-35.6512	29.492	39.7164	49.718	-1.72811	Southeast_Asia
1964	Iran	-0.331829	201.79	-0.667	5	0.941	16.2021	18.4999	35.4604	-39.642	21.8148	-50.6272	26.6713	33.5023	40.358	-1.9394	Southeast_Asia
1965	Iran	-0.285915	210.23	-0.28	5	1	16.4911	18.9111	36.1965	-37.954	22.8276	-47.9264	27.2128	34.6483	42.046	-1.89969	Southeast_Asia
1966	Iran	-1.19298	182.31	0.748	5	1.07	15.5038	17.5141	33.7	-43.538	19.4772	-56.8608	25.3541	30.8081	36.462	-2.03423	Southeast_Asia
1967	Iran	0.262251	211.58	-0.271	5	1.14	16.5366	18.976	36.3129	-37.684	22.9896	-47.4944	27.2979	34.8305	42.316	-1.89341	Southeast_Asia
1968	Iran	1.41459	274.2	-0.246	5	1.22	18.4707	21.7765	41.3521	-25.16	30.504	-27.456	30.8775	42.9879	54.84	-1.62049	Southeast_Asia
1969	Iran	1.80664	295.27	-0.342	5	1.3	19.0573	22.641	42.9149	-20.946	33.0324	-20.7136	31.951	45.6214	59.054	-1.53546	Southeast_Asia
1970	Iran	-1.42621	185.27	0.978	5	1.4	15.613	17.6675	33.9733	-42.946	19.8324	-55.9136	25.5608	31.2221	37.054	-2.01952	Southeast_Asia
1971	Iran	-0.746345	200.73	0.097	5	1.6	16.1653	18.4476	35.3668	-39.854	21.6876	-50.9664	26.6021	33.3575	40.146	-1.94445	Southeast_Asia
1972	Iran	2.5477	320.79	-0.959	5	1.71	19.7333	23.6458	44.7346	-15.842	36.0948	-12.5472	33.183	48.7483	64.158	-1.43619	Southeast_Asia
1973	Iran	-1.71593	142.53	-0.199	5	1.88	13.9083	15.3051	29.7836	-51.494	14.7036	-69.5904	22.2857	25.0542	28.506	-2.24461	Southeast_Asia
1974	Iran	1.58233	279.58	-0.677	5	2.19	18.6231	22.0004	41.7567	-24.084	31.1496	-25.7344	31.1569	43.6651	55.916	-1.59849	Southeast_Asia
1975	Iran	0.193022	237.29	-0.218	5	2.42	17.3699	20.1729	38.4618	-32.542	26.0748	-39.2672	28.8485	38.2458	47.458	-1.77725	Southeast_Asia
1976	Iran	1.97954	307.96	-0.555	5	2.73	19.3978	23.1461	43.8292	-18.408	34.5552	-16.6528	32.5724	47.1845	61.592	-1.48561	Southeast_Asia
1977	Iran	0.336996	274.02	0.394	5	2.98	18.4656	21.7689	41.3385	-25.196	30.4824	-27.5136	30.868	42.9652	54.804	-1.62123	Southeast_Asia
1978	Iran	-0.477106	227.62	0.274	5	3.27	17.0636	19.7313	37.668	-34.476	24.9144	-42.3616	28.2802	36.973	45.524	-1.8202	Southeast_Asia
1979	Iran	0.400599	258.07	0.684	5	3.1	18.0021	21.0907	40.1147	-28.386	28.5684	-32.6176	30.0161	40.937	51.614	-1.68768	Southeast_Asia
1980	Iran	-0.443906	232.66	0.54	5	3.23	17.2243	19.9627	38.0838	-33.468	25.5192	-40.7488	28.5785	37.6381	46.532	-1.79771	Southeast_Asia
1981	Iran	-0.210501	232.1	0.677	5	2.88	17.2066	19.9371	38.0378	-33.58	25.452	-40.928	28.5456	37.5644	46.42	-1.8002	Southeast_Asia
1982	Iran	2.18721	335.79	-0.12	5	2.78	20.1149	24.217	45.7705	-12.842	37.8948	-7.7472	33.8761	50.5569	67.158	-1.37956	Southeast_Asia
1983	Iran	-0.514645	217.84	-0.111	5	3.01	16.7452	19.2743	36.8477	-36.432	23.7408	-45.4912	27.6875	35.6715	43.568	-1.86454	Southeast_Asia
1984	Iran	0.128414	228.01	0.151	5	3.44	17.0762	19.7493	37.7003	-34.398	24.9612	-42.2368	28.3035	37.0246	45.602	-1.81845	Southeast_Asia
1985	Iran	-1.02937	176.58	0.243	5	3.56	15.2892	17.2134	33.1644	-44.684	18.7896	-58.6944	24.9465	30.0015	35.316	-2.06305	Southeast_Asia
1986	Iran	1.53674	278.68	0.207	5	3.74	18.5978	21.9631	41.6893	-24.264	31.0416	-26.0224	31.1104	43.552	55.736	-1.60216	Southeast_Asia
1987	Iran	-0.363971	215.81	0.536	5	3.36	16.678	19.1781	36.6751	-36.838	23.4972	-46.1408	27.5621	35.3995	43.162	-1.87386	Southeast_Asia
1988	Iran	0.25991	243.67	0.706	5	3.47	17.5677	20.4591	38.9768	-31.266	26.8404	-37.2256	29.2145	39.0783	48.734	-1.74937	Southeast_Asia
1989	Iran	-0.511825	197.54	0.22	5	3.41	16.0536	18.2894	35.0838	-40.492	21.3048	-51.9872	26.3923	32.9205	39.508	-1.9597	Southeast_Asia
1990	Iran	-1.17672	177.44	0.727	5	3.61	15.3217	17.2589	33.2453	-44.512	18.8928	-58.4192	25.0083	30.123	35.488	-2.0587	Southeast_Asia
1991	Iran	1.11147	264.41	0.389	5	3.66	18.1884	21.3629	40.6056	-27.118	29.3292	-30.5888	30.359	41.7469	52.882	-1.66104	Southeast_Asia
1992	Iran	2.04471	278.74	-0.757	5	3.67	18.5995	21.9656	41.6938	-24.252	31.0488	-26.0032	31.1135	43.5596	55.748	-1.60191	Southeast_Asia
1993	Iran	1.27455	266.25	-0.017	5	3.55	18.242	21.4412	40.7469	-26.75	29.55	-30	30.4575	41.981	53.25	-1.65337	Southeast_Asia
1994	Iran	0.142087	229.59	0.802	5	3.89	17.1267	19.822	37.831	-34.082	25.1508	-41.7312	28.3974	37.2334	45.918	-1.81138	Southeast_Asia
1995	Iran	-0.470582	213.82	0.698	5	4.09	16.6117	19.0833	36.5051	-37.236	23.2584	-46.7776	27.4383	35.1322	42.764	-1.88303	Southeast_Asia
1996	Iran	0.940263	266.45	0.239	5	4.27	18.2478	21.4497	40.7623	-26.71	29.574	-29.936	30.4681	42.0065	53.29	-1.65253	Southeast_Asia
1997	Iran	-0.0501933	232.61	0.644	5	4.24	17.2227	19.9604	38.0797	-33.478	25.5132	-40.7648	28.5756	37.6315	46.522	-1.79793	Southeast_Asia
1998	Iran	-0.893972	221.53	1.165	5	4.83	16.8664	19.448	37.1593	-35.694	24.1836	-44.3104	27.9134	36.1643	44.306	-1.8477	Southeast_Asia
1999	Iran	-1.34386	206.75	1.658	5	5.09	16.3728	18.7426	35.8948	-38.65	22.41	-49.04	26.9915	34.1772	41.35	-1.91597	Southeast_Asia
2000	Iran	-1.52631	192.96	1.215	5	4.46	15.8913	18.0598	34.6735	-41.408	20.7552	-53.4528	26.0866	32.2898	38.592	-1.98182	Southeast_Asia
2001	Iran	-2.0844	162.44	1.525	5	4.77	14.7393	16.4479	31.8041	-47.512	17.0928	-63.2192	23.8954	27.9808	32.488	-2.13616	Southeast_Asia
2002	Iran	-1.08522	204.93	1.716	5	4.51	16.3105	18.654	35.736	-39.014	22.1916	-49.6224	26.8747	33.9301	40.986	-1.92454	Southeast_Asia
2003	Iran	-0.2213	232.77	0.943	5	5.33	17.2278	19.9677	38.0928	-33.446	25.5324	-40.7136	28.585	37.6526	46.554	-1.79722	Southeast_Asia
2004	Iran	-0.185424	256.03	1.528	5	5.58	17.9415	21.0024	39.9554	-28.794	28.3236	-33.2704	29.9045	40.6753	51.206	-1.69632	Southeast_Asia
2005	Iran	-0.842165	208.24	0.828	5	5.61	16.4236	18.815	36.0243	-38.352	22.5888	-48.5632	27.0866	34.3792	41.648	-1.90899	Southeast_Asia
2006	Iran	-0.821731	232.08	1.847	5	6.05	17.2059	19.9362	38.0362	-33.584	25.4496	-40.9344	28.5445	37.5617	46.416	-1.80029	Southeast_Asia
2007	Iran	-0.841255	204.17	0.874	5	6.75	16.2844	18.6168	35.6695	-39.166	22.1004	-49.8656	26.8257	33.8267	40.834	-1.92813	Southeast_Asia
2008	Iran	-2.07945	141.93	1.136	5	7	13.8821	15.2693	29.7206	-51.614	14.6316	-69.7824	22.2344	24.9644	28.386	-2.24799	Southeast_Asia
2009	Iran	0.00025328	237.1	1.177	5	7.1	17.364	20.1643	38.4464	-32.58	26.052	-39.328	28.8375	38.2209	47.42	-1.77809	Southeast_Asia
2010	Iran	-2.28806	146.83	2.214	5	6.47	14.094	15.559	30.2314	-50.634	15.2196	-68.2144	22.648	25.6951	29.366	-2.22059	Southeast_Asia
2011	Iran	-0.425016	222.09	1.345	5	6.39	16.8847	19.4742	37.2064	-35.582	24.2508	-44.1312	27.9474	36.2389	44.418	-1.84516	Southeast_Asia
2012	Iran	-0.38194	218.37	1.09	5	7	16.7627	19.2993	36.8926	-36.326	23.8044	-45.3216	27.7201	35.7424	43.674	-1.86211	Southeast_Asia
2013	Iran	-1.14189	199.08	1.642	5	6.43	16.1077	18.366	35.2207	-40.184	21.4896	-51.4944	26.4939	33.1317	39.816	-1.95232	Southeast_Asia
2014	Iran	-1.26918	192.77	1.079	5	6.8	15.8845	18.0502	34.6563	-41.446	20.7324	-53.5136	26.0738	32.2636	38.554	-1.98274	Southeast_Asia
2015	Iran	-1.07872	206.9	1.856	5	7.23	16.378	18.7499	35.9079	-38.62	22.428	-48.992	27.0011	34.1976	41.38	-1.91527	Southeast_Asia
2016	Iran	-1.45789	189.09	1.669	5	6.6	15.7521	17.8634	34.3229	-42.182	20.2908	-54.6912	25.824	31.7539	37.818	-2.0007	Southeast_Asia
2017	Iran	-1.69978	193.28	1.737	5	6.99	15.9027	18.0759	34.7023	-41.344	20.7936	-53.3504	26.1081	32.334	38.656	-1.98026	Southeast_Asia
2018	Iran	-1.23043	220.24	2.044	5	6.91	16.8242	19.3874	37.0506	-35.952	24.0288	-44.7232	27.8347	35.9923	44.048	-1.85357	Southeast_Asia
2019	Iran	0.323085	265.25	1.597	5	7.21	18.2129	21.3987	40.6702	-26.95	29.43	-30.32	30.404	41.8538	53.05	-1.65753	Southeast_Asia
2020	Iran	0.187184	263.62	1.346	5	7.5	18.1654	21.3291	40.5447	-27.276	29.2344	-30.8416	30.3166	41.6463	52.724	-1.66434	Southeast_Asia
2021	Iran	-2.84379	128.95	2.176	5	7.52	13.2958	14.474	28.3229	-54.21	13.074	-73.936	21.079	22.9949	25.79	-2.32292	Southeast_Asia
2022	Iran	-5.87476	173.76	2.37	5	7.67	15.1819	17.0635	32.8976	-45.248	18.4512	-59.5968	24.7422	29.602	34.752	-2.0774	Southeast_Asia
1961	Mexico	0.0676327	757.59	-0.145	2	1.68	28.1404	36.8129	68.7836	89.3975	88.5108	127.229	48.2129	95.7162	151.518	-0.0972499	South_Asia
1962	Mexico	-1.44457	671	0.19	2	1.59	26.7788	34.6032	64.7302	67.75	78.12	99.52	45.8027	87.1057	134.2	-0.326518	South_Asia
1963	Mexico	-0.271072	731.16	0.23	2	1.6	27.7354	36.1528	67.5722	82.79	85.3392	118.771	47.4966	93.1149	146.232	-0.165923	South_Asia
1964	Mexico	-0.613843	687.92	-0.284	2	1.74	27.053	35.046	65.542	71.98	80.1504	104.934	46.2885	88.8087	137.584	-0.28072	South_Asia
1965	Mexico	0.00425587	735.43	-0.057	2	1.7	27.8014	36.2603	67.7694	83.8575	85.8516	120.138	47.6135	93.5367	147.086	-0.154754	South_Asia
1966	Mexico	1.29876	813.67	-0.238	2	1.77	28.9719	38.1759	71.286	103.417	95.2404	145.174	49.6821	101.164	162.734	0.0450097	South_Asia
1967	Mexico	1.1462	821.06	-0.098	2	1.91	29.0788	38.3519	71.6092	105.265	96.1272	147.539	49.8709	101.874	164.212	0.0634255	South_Asia
1968	Mexico	1.27185	799.27	-0.414	2	1.93	28.7618	37.8306	70.6519	99.8175	93.5124	140.566	49.3111	99.7738	159.854	0.0089096	South_Asia
1969	Mexico	0.506983	784.12	0.179	2	2.02	28.5383	37.4639	69.9786	96.03	91.6944	135.718	48.9162	98.3051	156.824	-0.0293853	South_Asia
1970	Mexico	-0.0141755	748.09	-0.3	2	2.18	27.9958	36.577	68.3507	87.0225	87.3708	124.189	47.9573	94.7838	149.618	-0.121809	South_Asia
1971	Mexico	0.487435	782.4	-0.066	2	2.32	28.5127	37.422	69.9017	95.6	91.488	135.168	48.8711	98.1379	156.48	-0.0337536	South_Asia
1972	Mexico	0.315449	778.9	0.304	2	2.33	28.4606	37.3367	69.7451	94.725	91.068	134.048	48.779	97.7974	155.78	-0.0426562	South_Asia
1973	Mexico	1.40017	850.17	-0.167	2	2.43	29.4944	39.0374	72.8685	112.542	99.6204	156.854	50.6044	104.66	170.034	0.13526	South_Asia
1974	Mexico	-0.139017	727.88	-0.088	2	2.5	27.6845	36.07	67.4203	81.97	84.9456	117.722	47.4066	92.7905	145.576	-0.174523	South_Asia
1975	Mexico	-0.194499	722.61	-0.332	2	2.53	27.6024	35.9366	67.1756	80.6525	84.3132	116.035	47.2614	92.2685	144.522	-0.188376	South_Asia
1976	Mexico	1.69787	842.67	-0.495	2	2.71	29.3882	38.8619	72.5461	110.667	98.7204	154.454	50.417	103.944	168.534	0.116858	South_Asia
1977	Mexico	-1.13561	660.53	-0.012	2	2.72	26.607	34.3264	64.2228	65.1325	76.8636	96.1696	45.4981	86.0466	132.106	-0.355117	South_Asia
1978	Mexico	1.4518	844.37	0.166	2	3.02	29.4123	38.9018	72.6193	111.093	98.9244	154.998	50.4595	104.106	168.874	0.121036	South_Asia
1979	Mexico	-0.709911	692.13	-0.08	2	3.15	27.1206	35.1553	65.7424	73.0325	80.6556	106.282	46.4082	89.2308	138.426	-0.269403	South_Asia
1980	Mexico	-0.479977	719.75	0.38	2	3.41	27.5578	35.864	67.0424	79.9375	83.97	115.12	47.1823	91.9848	143.95	-0.195913	South_Asia
1981	Mexico	1.83039	879.96	0.162	2	3.53	29.9108	39.7267	74.135	119.99	103.195	166.387	51.3388	107.486	175.992	0.20765	South_Asia
1982	Mexico	-1.47334	655.14	0.573	2	3.65	26.518	34.183	63.9599	63.785	76.2168	94.4448	45.3402	85.4998	131.028	-0.36992	South_Asia
1983	Mexico	0.798578	815.35	0.024	2	3.82	28.9963	38.216	71.3596	103.838	95.442	145.712	49.7252	101.325	163.07	0.0492027	South_Asia
1984	Mexico	1.78451	879.91	-0.102	2	3.41	29.9101	39.7256	74.1329	119.977	103.189	166.371	51.3376	107.481	175.982	0.207529	South_Asia
1985	Mexico	0.669999	782.2	0.097	2	3.32	28.5098	37.4172	69.8928	95.55	91.464	135.104	48.8658	98.1184	156.44	-0.0342619	South_Asia
1986	Mexico	0.0183443	736.04	0.298	2	3.38	27.8108	36.2756	67.7975	84.01	85.9248	120.333	47.6301	93.5969	147.208	-0.153161	South_Asia
1987	Mexico	-1.24481	651.2	-0.119	2	3.38	26.4525	34.0778	63.7672	62.8	75.744	93.184	45.2241	85.0994	130.24	-0.380775	South_Asia
1988	Mexico	0.163362	770.27	0.174	2	3.45	28.3316	37.1255	69.3573	92.5675	90.0324	131.286	48.551	96.9563	154.054	-0.0646838	South_Asia
1989	Mexico	-1.12305	723.59	0.493	2	3.38	27.6177	35.9615	67.2212	80.8975	84.4308	116.349	47.2885	92.3656	144.718	-0.185796	South_Asia
1990	Mexico	1.07854	819.96	0.274	2	3.91	29.063	38.3257	71.5612	104.99	95.9952	147.187	49.8429	101.769	163.992	0.060689	South_Asia
1991	Mexico	0.0784642	753.77	0.268	2	4.04	28.0824	36.7183	68.6099	88.4425	88.0524	126.006	48.1104	95.3416	150.754	-0.107108	South_Asia
1992	Mexico	0.717873	778.33	0.086	2	4.05	28.4521	37.3228	69.7195	94.5825	90.9996	133.866	48.764	97.7419	155.666	-0.0441077	South_Asia
1993	Mexico	0.0570397	772.06	0.327	2	4.04	28.3584	37.1694	69.4379	93.015	90.2472	131.859	48.5984	97.1309	154.412	-0.0601061	South_Asia
1994	Mexico	-1.61895	656.74	0.711	2	4.1	26.5444	34.2256	64.0381	64.185	76.4088	94.9568	45.3871	85.6622	131.348	-0.36552	South_Asia
1995	Mexico	-0.482287	756.9	0.81	2	3.56	28.1299	36.7959	68.7523	89.225	88.428	127.008	48.1944	95.6486	151.38	-0.0990289	South_Asia
1996	Mexico	-1.15799	720.05	0.567	2	3.71	27.5625	35.8717	67.0564	80.0125	84.006	115.216	47.1907	92.0146	144.01	-0.195122	South_Asia
1997	Mexico	-0.398553	735.26	0.5	2	4.05	27.7988	36.256	67.7615	83.815	85.8312	120.083	47.6088	93.5199	147.052	-0.155198	South_Asia
1998	Mexico	-0.393461	782.53	0.736	2	4.24	28.5147	37.4252	69.9075	95.6325	91.5036	135.21	48.8745	98.1505	156.506	-0.0334232	South_Asia
1999	Mexico	0.191586	787.81	0.642	2	4.24	28.593	37.5535	70.1432	96.9525	92.1372	136.899	49.0129	98.6634	157.562	-0.0200279	South_Asia
2000	Mexico	-0.536383	724.75	0.634	2	4.49	27.6358	35.9909	67.2751	81.1875	84.57	116.72	47.3205	92.4806	144.95	-0.182745	South_Asia
2001	Mexico	-0.78419	690.68	0.549	2	4.5	27.0973	35.1176	65.6734	72.67	80.4816	105.818	46.3671	89.0855	138.136	-0.273297	South_Asia
2002	Mexico	-0.449846	731.83	0.73	2	4.47	27.7457	36.1697	67.6032	82.9575	85.4196	118.986	47.515	93.1811	146.366	-0.164169	South_Asia
2003	Mexico	0.334547	776.21	0.894	2	4.4	28.4205	37.271	69.6244	94.0525	90.7452	133.187	48.7081	97.5355	155.242	-0.0495106	South_Asia
2004	Mexico	1.35588	843.6	0.365	2	4.5	29.4014	38.8837	72.5862	110.9	98.832	154.752	50.4403	104.033	168.72	0.119144	South_Asia
2005	Mexico	-0.515573	726.59	0.806	2	4.63	27.6644	36.0374	67.3605	81.6475	84.7908	117.309	47.3711	92.6628	145.318	-0.17791	South_Asia
2006	Mexico	0.433243	815.64	0.93	2	4.68	29.0005	38.2229	71.3723	103.91	95.4768	145.805	49.7326	101.353	163.128	0.0499261	South_Asia
2007	Mexico	0.423928	781.93	0.503	2	4.59	28.5057	37.4106	69.8807	95.4825	91.4316	135.018	48.8587	98.0922	156.386	-0.0349482	South_Asia
2008	Mexico	0.356647	796.83	0.558	2	4.7	28.726	37.7718	70.5439	99.2075	93.2196	139.786	49.2478	99.5377	159.366	0.0027639	South_Asia
2009	Mexico	-1.50315	686.1	1.053	2	4.46	27.0237	34.9986	65.4551	71.525	79.932	104.352	46.2366	88.626	137.22	-0.285621	South_Asia
2010	Mexico	0.820978	826.22	0.306	2	4.43	29.1531	38.4743	71.834	106.555	96.7464	149.19	50.0021	102.37	165.244	0.0762404	South_Asia
2011	Mexico	-1.89404	695.14	1.026	2	4.69	27.1687	35.2332	65.8853	73.785	81.0168	107.245	46.4935	89.5322	139.028	-0.261331	South_Asia
2012	Mexico	-1.07583	709.43	0.948	2	4.71	27.3956	35.6009	66.5597	77.3575	82.7316	111.818	46.8953	90.9589	141.886	-0.223221	South_Asia
2013	Mexico	1.81738	929.81	0.798	2	4.73	30.5888	40.8542	76.2074	132.452	109.177	182.339	52.5338	112.163	185.962	0.326396	South_Asia
2014	Mexico	1.06754	865.18	0.911	2	4.6	29.7053	39.3862	73.5094	116.295	101.422	161.658	50.9764	106.086	173.036	0.171873	South_Asia
2015	Mexico	0.189158	764.67	1.141	2	4.47	28.2474	36.9878	69.1045	91.1675	89.3604	129.494	48.4021	96.4092	152.934	-0.0790366	South_Asia
2016	Mexico	0.308724	800.78	1.346	2	4.33	28.7839	37.867	70.7186	100.195	93.6936	141.05	49.3502	99.9198	160.156	0.0127086	South_Asia
2017	Mexico	-0.325176	794.19	1.629	2	4.18	28.6871	37.708	70.4268	98.5475	92.9028	138.941	49.1792	99.2821	158.838	-0.0038949	South_Asia
2018	Mexico	0.0855754	781.83	1.24	2	4.22	28.5043	37.4082	69.8762	95.4575	91.4196	134.986	48.8561	98.0825	156.366	-0.0352023	South_Asia
2019	Mexico	-1.03367	720.06	1.378	2	4.11	27.5626	35.8719	67.0569	80.015	84.0072	115.219	47.1909	92.0156	144.012	-0.195095	South_Asia
2020	Mexico	-1.88379	690.8	1.726	2	3.41	27.0992	35.1208	65.6791	72.7	80.496	105.856	46.3705	89.0975	138.16	-0.272975	South_Asia
2021	Mexico	0.460458	836.47	1.163	2	3.57	29.2999	38.7163	72.2785	109.118	97.9764	152.47	50.2612	103.352	167.294	0.101591	South_Asia
2022	Mexico	2.80471	747.87	1.249	2	3.64	27.9924	36.5715	68.3406	86.9675	87.3444	124.118	47.9514	94.7621	149.574	-0.122379	South_Asia
1961	Pakistan	1.13684	347.76	-0.272	3	0.268	20.4119	24.6633	46.5806	-10.448	39.3312	-3.9168	34.4144	51.9855	69.552	-1.33521	Southwest_Asia
1962	Pakistan	-0.376821	257.76	-0.242	3	0.288	17.9929	21.0773	40.0905	-28.448	28.5312	-32.7168	29.9991	40.8973	51.552	-1.689	Southwest_Asia
1963	Pakistan	-1.31161	208.53	0.422	3	0.323	16.4335	18.829	36.0494	-38.294	22.6236	-48.4704	27.105	34.4185	41.706	-1.90763	Southwest_Asia
1964	Pakistan	0.392205	282.3	-0.379	3	0.323	18.6995	22.1128	41.9598	-23.54	31.476	-24.864	31.2967	44.0062	56.46	-1.58745	Southwest_Asia
1965	Pakistan	0.244315	272.8	-0.279	3	0.331	18.4308	21.7178	41.2462	-25.44	30.336	-27.904	30.8041	42.8111	54.56	-1.62624	Southwest_Asia
1966	Pakistan	-0.340766	247.79	-0.142	3	0.328	17.6936	20.6418	39.3057	-30.442	27.3348	-35.9072	29.4472	39.6129	49.558	-1.73155	Southwest_Asia
1967	Pakistan	1.45832	356.03	-0.319	3	0.339	20.6133	24.967	47.1321	-8.794	40.3236	-1.2704	34.779	52.9653	71.206	-1.30498	Southwest_Asia
1968	Pakistan	-0.980899	200.37	-0.47	3	0.379	16.1527	18.4298	35.335	-39.926	21.6444	-51.0816	26.5786	33.3082	40.074	-1.94616	Southwest_Asia
1969	Pakistan	-1.29393	204.45	0.247	3	0.359	16.294	18.6305	35.694	-39.11	22.134	-49.776	26.8437	33.8648	40.89	-1.9268	Southwest_Asia
1970	Pakistan	-0.0488098	297.94	0.556	3	0.355	19.1297	22.7482	43.1089	-20.412	33.3528	-19.8592	32.0833	45.9517	59.588	-1.52489	Southwest_Asia
1971	Pakistan	-1.67939	191.92	0.198	3	0.328	15.8541	18.0072	34.5796	-41.616	20.6304	-53.7856	26.0164	32.1461	38.384	-1.98687	Southwest_Asia
1972	Pakistan	-0.0713939	257.91	-0.476	3	0.311	17.9973	21.0838	40.1022	-28.418	28.5492	-32.6688	30.0073	40.9165	51.582	-1.68836	Southwest_Asia
1973	Pakistan	0.121221	291.5	0.117	3	0.322	18.9543	22.4887	42.6395	-21.7	32.58	-21.92	31.7629	45.1538	58.3	-1.55046	Southwest_Asia
1974	Pakistan	-1.38621	193.95	-0.176	3	0.336	15.9266	18.1096	34.7626	-41.21	20.874	-53.136	26.1531	32.4265	38.79	-1.97701	Southwest_Asia
1975	Pakistan	1.34562	343.37	-0.584	3	0.355	20.3037	24.5005	46.2851	-11.326	38.8044	-5.3216	34.2184	51.463	68.674	-1.35139	Southwest_Asia
1976	Pakistan	1.6907	377.76	-0.271	3	0.341	21.1289	25.7479	48.5515	-4.448	42.9312	5.6832	35.7107	55.5132	75.552	-1.22707	Southwest_Asia
1977	Pakistan	-0.447495	283.23	0.352	3	0.354	18.7255	22.1511	42.029	-23.354	31.5876	-24.5664	31.3443	44.1226	56.646	-1.58368	Southwest_Asia
1978	Pakistan	1.10724	357.78	-0.006	3	0.369	20.6555	25.0308	47.248	-8.444	40.5336	-0.7104	34.8554	53.1719	71.556	-1.29863	Southwest_Asia
1979	Pakistan	0.729141	306.47	-0.005	3	0.387	19.3583	23.0874	43.7228	-18.706	34.3764	-17.1296	32.5003	47.0018	61.294	-1.49141	Southwest_Asia
1980	Pakistan	-0.22769	275.69	0.485	3	0.426	18.5131	21.8387	41.4646	-24.862	30.6828	-26.9792	30.9552	43.1758	55.138	-1.61438	Southwest_Asia
1981	Pakistan	0.287554	303.36	0.31	3	0.441	19.2754	22.9643	43.5	-19.328	34.0032	-18.1248	32.3492	46.6198	60.672	-1.50357	Southwest_Asia
1982	Pakistan	1.16325	337.5	-0.37	3	0.458	20.1577	24.2812	45.8871	-12.5	38.1	-7.2	33.9538	50.7617	67.5	-1.37318	Southwest_Asia
1983	Pakistan	1.32687	352.86	-0.399	3	0.481	20.5364	24.851	46.9215	-9.428	39.9432	-2.2848	34.6399	52.5904	70.572	-1.31653	Southwest_Asia
1984	Pakistan	-0.244535	264.72	-0.206	3	0.5	18.1975	21.3761	40.6294	-27.056	29.3664	-30.4896	30.3756	41.7864	52.944	-1.65975	Southwest_Asia
1985	Pakistan	-0.730468	236.01	0.221	3	0.515	17.3298	20.115	38.3577	-32.798	25.9212	-39.6768	28.7743	38.0781	47.202	-1.78289	Southwest_Asia
1986	Pakistan	1.34184	328.61	-0.288	3	0.548	19.9336	23.9453	45.2776	-14.278	37.0332	-10.0448	33.547	49.6938	65.722	-1.40652	Southwest_Asia
1987	Pakistan	-0.983618	218.85	0.161	3	0.556	16.7785	19.322	36.9332	-36.23	23.862	-45.168	27.7496	35.8066	43.77	-1.85991	Southwest_Asia
1988	Pakistan	0.279808	310.17	0.72	3	0.582	19.4562	23.2329	43.9865	-17.966	34.8204	-15.9456	32.6788	47.455	62.034	-1.47703	Southwest_Asia
1989	Pakistan	0.74886	303.89	-0.313	3	0.613	19.2896	22.9853	43.5381	-19.222	34.0668	-17.9552	32.375	46.685	60.778	-1.50149	Southwest_Asia
1990	Pakistan	0.995794	337.57	0.339	3	0.623	20.1595	24.2839	45.8919	-12.486	38.1084	-7.1776	33.957	50.7701	67.514	-1.37292	Southwest_Asia
1991	Pakistan	-0.251829	240.85	-0.306	3	0.588	17.4807	20.3331	38.75	-31.83	26.502	-38.128	29.0536	38.711	48.17	-1.76165	Southwest_Asia
1992	Pakistan	1.42467	333.37	-0.413	3	0.63	20.0541	24.1258	45.605	-13.326	37.6044	-8.5216	33.7657	50.2665	66.674	-1.38861	Southwest_Asia
1993	Pakistan	-1.10263	217.83	0.415	3	0.651	16.7449	19.2738	36.8468	-36.434	23.7396	-45.4944	27.6869	35.6702	43.566	-1.86458	Southwest_Asia
1994	Pakistan	1.66207	371.93	0.162	3	0.683	20.9925	25.5407	48.1748	-5.614	42.2316	3.8176	35.4643	54.8333	74.386	-1.24777	Southwest_Asia
1995	Pakistan	1.17091	331.52	-0.116	3	0.662	20.0074	24.0558	45.478	-13.696	37.3824	-9.1136	33.681	50.0442	66.304	-1.39556	Southwest_Asia
1996	Pakistan	0.997512	311.23	-0.152	3	0.716	19.4842	23.2745	44.0617	-17.754	34.9476	-15.6064	32.7296	47.5846	62.246	-1.47293	Southwest_Asia
1997	Pakistan	1.27477	326.09	-0.386	3	0.687	19.8694	23.8492	45.1034	-14.782	36.7308	-10.8512	33.4303	49.3897	65.218	-1.41604	Southwest_Asia
1998	Pakistan	-0.231518	263.37	0.436	3	0.663	18.1581	21.3185	40.5255	-27.326	29.2044	-30.9216	30.3032	41.6144	52.674	-1.66539	Southwest_Asia
1999	Pakistan	-1.28392	215.75	0.823	3	0.708	16.676	19.1752	36.67	-36.85	23.49	-46.16	27.5584	35.3914	43.15	-1.87413	Southwest_Asia
2000	Pakistan	-1.5994	196.09	0.668	3	0.708	16.0025	18.217	34.9544	-40.782	21.1308	-52.4512	26.2961	32.7212	39.218	-1.96668	Southwest_Asia
2001	Pakistan	-1.16398	230.56	0.762	3	0.698	17.1576	19.8666	37.9111	-33.888	25.2672	-41.4208	28.4548	37.3614	46.112	-1.80706	Southwest_Asia
2002	Pakistan	-1.50823	200.31	1.021	3	0.737	16.1506	18.4269	35.3297	-39.938	21.6372	-51.1008	26.5747	33.3	40.062	-1.94645	Southwest_Asia
2003	Pakistan	1.38109	352.69	0.527	3	0.716	20.5323	24.8448	46.9102	-9.462	39.9228	-2.3392	34.6324	52.5703	70.538	-1.31715	Southwest_Asia
2004	Pakistan	-1.1788	235.46	1.006	3	0.822	17.3126	20.0901	38.3129	-32.908	25.8552	-39.8528	28.7423	38.006	47.092	-1.78532	Southwest_Asia
2005	Pakistan	0.690668	305.34	0.211	3	0.836	19.3283	23.0427	43.642	-18.932	34.2408	-17.4912	32.4455	46.8631	61.068	-1.49582	Southwest_Asia
2006	Pakistan	0.985557	344.01	1.023	3	0.875	20.3195	24.5243	46.3283	-11.198	38.8812	-5.1168	34.2471	51.5393	68.802	-1.34903	Southwest_Asia
2007	Pakistan	0.00928376	297.59	0.65	3	0.918	19.1202	22.7342	43.0835	-20.482	33.3108	-19.9712	32.066	45.9084	59.518	-1.52627	Southwest_Asia
2008	Pakistan	0.396024	315.18	0.362	3	0.896	19.5877	23.4286	44.341	-16.964	35.4216	-14.3424	32.9181	48.0665	63.036	-1.45768	Southwest_Asia
2009	Pakistan	-0.667987	267.32	1.034	3	0.874	18.273	21.4866	40.8289	-26.536	29.6784	-29.6576	30.5145	42.117	53.464	-1.64891	Southwest_Asia
2010	Pakistan	1.31682	379.05	1.29	3	0.847	21.159	25.7935	48.6345	-4.19	43.086	6.096	35.7649	55.6633	75.81	-1.22252	Southwest_Asia
2011	Pakistan	0.14183	304.6	0.833	3	0.843	19.3085	23.0134	43.589	-19.08	34.152	-17.728	32.4096	46.7722	60.92	-1.49872	Southwest_Asia
2012	Pakistan	-0.36032	250.43	0.263	3	0.841	17.7736	20.758	39.515	-29.914	27.6516	-35.0624	29.5948	39.9542	50.086	-1.7202	Southwest_Asia
2013	Pakistan	0.515194	325.48	0.778	3	0.799	19.8538	23.8259	45.0611	-14.904	36.6576	-11.0464	33.402	49.3161	65.096	-1.41835	Southwest_Asia
2014	Pakistan	-1.03311	233.49	0.358	3	0.825	17.2505	20.0005	38.1518	-33.302	25.6188	-40.4832	28.6272	37.7472	46.698	-1.79403	Southwest_Asia
2015	Pakistan	1.48781	376.87	0.529	3	0.887	21.1082	25.7163	48.4942	-4.626	42.8244	5.3984	35.6733	55.4096	75.374	-1.23022	Southwest_Asia
2016	Pakistan	-0.709121	274.42	1.233	3	1.02	18.477	21.7857	41.3688	-25.116	30.5304	-27.3856	30.889	43.0157	54.884	-1.61958	Southwest_Asia
2017	Pakistan	-0.923088	261.43	1.252	3	1.1	18.1012	21.2354	40.3756	-27.714	28.9716	-31.5424	30.1985	41.3668	52.286	-1.67353	Southwest_Asia
2018	Pakistan	-2.17605	181.5	1.359	3	1.03	15.4738	17.4719	33.6248	-43.7	19.38	-57.12	25.2971	30.6944	36.3	-2.03828	Southwest_Asia
2019	Pakistan	1.14002	352.57	0.566	3	1	20.5294	24.8404	46.9022	-9.486	39.9084	-2.3776	34.6271	52.5561	70.514	-1.31759	Southwest_Asia
2020	Pakistan	1.55237	387.23	0.394	3	1	21.3479	26.0809	49.1573	-2.554	44.0676	8.7136	36.1056	56.612	77.446	-1.19377	Southwest_Asia
2021	Pakistan	-1.79266	223.41	1.121	3	1.08	16.9277	19.5359	37.3171	-35.318	24.4092	-43.7088	28.0274	36.4145	44.682	-1.83917	Southwest_Asia
2022	Pakistan	-5.13768	442.88	1.389	3	1.1	22.5714	27.9577	52.5761	8.576	50.7456	26.5216	38.3054	62.9404	88.576	-1.00522	Southwest_Asia
1961	Saudi_Arabia	0.751917	101.62	-0.157	5	7.74	11.9145	12.6367	25.1272	-59.676	9.7944	-82.6816	18.2712	18.6579	20.324	-2.49413	Southwest_Asia
1962	Saudi_Arabia	-1.50251	84.79	0.688	5	8.25	10.9282	11.3585	22.9388	-63.042	7.7748	-88.0672	16.1581	15.8233	16.958	-2.61144	Southwest_Asia
1963	Saudi_Arabia	-0.326007	107.38	0.488	5	8.8	12.2253	13.0455	25.8336	-58.524	10.4856	-80.8384	18.9157	19.5965	21.476	-2.45628	Southwest_Asia
1964	Saudi_Arabia	0.818527	104.67	-0.47	5	9.39	12.0806	12.8548	25.5037	-59.066	10.1604	-81.7056	18.6167	19.1567	20.934	-2.47396	Southwest_Asia
1965	Saudi_Arabia	-0.62707	91.25	0.16	5	10	11.3221	11.8654	23.8026	-61.75	8.55	-86	17.016	16.9289	18.25	-2.56512	Southwest_Asia
1966	Saudi_Arabia	-1.09969	85.36	0.65	5	10.7	10.9638	11.4041	23.0163	-62.928	7.8432	-87.8848	16.2366	15.9218	17.072	-2.60728	Southwest_Asia
1967	Saudi_Arabia	1.71986	109.8	-0.69	5	10.5	12.3525	13.2135	26.1247	-58.04	10.776	-80.064	19.1769	19.9866	21.96	-2.44069	Southwest_Asia
1968	Saudi_Arabia	0.998612	111.08	-0.391	5	10.2	12.4189	13.3014	26.2774	-57.784	10.9296	-79.6544	19.313	20.192	22.216	-2.43251	Southwest_Asia
1969	Saudi_Arabia	-0.31348	99.94	0.529	5	10	11.8216	12.515	24.9174	-60.012	9.5928	-83.2192	18.0767	18.3813	19.988	-2.50537	Southwest_Asia
1970	Saudi_Arabia	-1.15018	74.56	0.363	5	9.81	10.2568	10.5057	21.5	-65.088	6.5472	-91.3408	14.6397	14.0201	14.912	-2.68867	Southwest_Asia
1971	Saudi_Arabia	0.802556	112.12	-0.428	5	9.91	12.4725	13.3725	26.4008	-57.576	11.0544	-79.3216	19.4224	20.3583	22.424	-2.4259	Southwest_Asia
1972	Saudi_Arabia	2.00614	121.08	-0.559	5	9.5	12.9206	13.9697	27.4408	-55.784	12.1296	-76.4544	20.3296	21.7746	24.216	-2.37018	Southwest_Asia
1973	Saudi_Arabia	-0.873694	77.57	-0.234	5	9.72	10.4611	10.7637	21.9331	-64.486	6.9084	-90.3776	15.1104	14.5579	15.514	-2.66541	Southwest_Asia
1974	Saudi_Arabia	0.807408	114.42	-0.241	5	9.87	12.5898	13.5283	26.6716	-57.116	11.3304	-78.5856	19.6613	20.7248	22.884	-2.41139	Southwest_Asia
1975	Saudi_Arabia	0.930499	108.71	-0.316	5	9.97	12.2954	13.1381	25.994	-58.258	10.6452	-80.4128	19.06	19.8112	21.742	-2.44769	Southwest_Asia
1976	Saudi_Arabia	2.00015	127.45	-0.405	5	7.51	13.2256	14.3792	28.1569	-54.51	12.894	-74.416	20.9393	22.7639	25.49	-2.33181	Southwest_Asia
1977	Saudi_Arabia	-0.483196	91.65	0.139	5	8.26	11.3458	11.8961	23.855	-61.67	8.598	-85.872	17.067	16.9966	18.33	-2.5623	Southwest_Asia
1978	Saudi_Arabia	-0.716064	78.93	-0.22	5	9.28	10.5514	10.8782	22.1261	-64.214	7.0716	-89.9424	15.316	14.7988	15.786	-2.65505	Southwest_Asia
1979	Saudi_Arabia	-0.333597	105.21	0.873	5	9.81	12.1097	12.893	25.5698	-58.958	10.2252	-81.5328	18.6768	19.2446	21.042	-2.47042	Southwest_Asia
1980	Saudi_Arabia	-0.708931	87.4	0.047	5	11.2	11.0898	11.566	23.2916	-62.52	8.088	-87.232	16.5128	16.2728	17.48	-2.59251	Southwest_Asia
1981	Saudi_Arabia	-0.0431497	110.76	0.077	5	9.54	12.4023	13.2795	26.2393	-57.848	10.8912	-79.7568	19.2791	20.1407	22.152	-2.43455	Southwest_Asia
1982	Saudi_Arabia	2.08963	134.96	-0.397	5	10.7	13.572	14.8475	28.9784	-53.008	13.7952	-72.0128	21.6255	23.9132	26.992	-2.28778	Southwest_Asia
1983	Saudi_Arabia	0.764173	99.88	-0.847	5	11.1	11.8182	12.5106	24.9098	-60.024	9.5856	-83.2384	18.0696	18.3714	19.976	-2.50577	Southwest_Asia
1984	Saudi_Arabia	-0.326426	96.81	-0.309	5	11.3	11.6454	12.285	24.5217	-60.638	9.2172	-84.2208	17.7056	17.8625	19.362	-2.52657	Southwest_Asia
1985	Saudi_Arabia	-0.261416	111.69	-0.019	5	12.7	12.4504	13.3432	26.3498	-57.662	11.0028	-79.4592	19.3773	20.2896	22.338	-2.42863	Southwest_Asia
1986	Saudi_Arabia	0.462218	112.73	0.19	5	12.2	12.5038	13.414	26.4729	-57.454	11.1276	-79.1264	19.4862	20.4557	22.546	-2.42204	Southwest_Asia
1987	Saudi_Arabia	-0.897702	96.34	0.532	5	12.5	11.6185	12.2501	24.4617	-60.732	9.1608	-84.3712	17.6488	17.7842	19.268	-2.52979	Southwest_Asia
1988	Saudi_Arabia	-0.193896	108.95	0.452	5	12.7	12.308	13.1547	26.0228	-58.21	10.674	-80.336	19.0858	19.8498	21.79	-2.44615	Southwest_Asia
1989	Saudi_Arabia	0.737733	115.83	-0.112	5	12.7	12.6609	13.623	26.8363	-56.834	11.4996	-78.1344	19.8056	20.9484	23.166	-2.40257	Southwest_Asia
1990	Saudi_Arabia	-0.705746	105.81	0.095	5	12	12.1418	12.9354	25.643	-58.838	10.2972	-81.3408	18.7433	19.3421	21.162	-2.46649	Southwest_Asia
1991	Saudi_Arabia	0.761145	105.56	0.376	5	15.7	12.1284	12.9177	25.6125	-58.888	10.2672	-81.4208	18.7157	19.3015	21.112	-2.46813	Southwest_Asia
1992	Saudi_Arabia	2.10268	111.55	-0.985	5	16.5	12.4432	13.3336	26.3332	-57.69	10.986	-79.504	19.3625	20.2672	22.31	-2.42952	Southwest_Asia
1993	Saudi_Arabia	1.52204	141.3	-0.186	5	17.5	13.8545	15.2317	29.6543	-51.74	14.556	-69.984	22.1804	24.8699	28.26	-2.25154	Southwest_Asia
1994	Saudi_Arabia	-0.568683	96.99	0.655	5	16.4	11.6556	12.2983	24.5446	-60.602	9.2388	-84.1632	17.7272	17.8924	19.398	-2.52534	Southwest_Asia
1995	Saudi_Arabia	0.4376	125.19	0.193	5	12.9	13.1186	14.2353	27.905	-54.962	12.6228	-75.1392	20.726	22.4145	25.038	-2.34531	Southwest_Asia
1996	Saudi_Arabia	0.277719	120.07	0.58	5	12.4	12.8713	13.9037	27.3256	-55.986	12.0084	-76.7776	20.2303	21.6164	24.014	-2.37636	Southwest_Asia
1997	Saudi_Arabia	0.914461	117.12	0.01	5	10.3	12.7255	13.709	26.9861	-56.576	11.6544	-77.7216	19.9363	21.1523	23.424	-2.39454	Southwest_Asia
1998	Saudi_Arabia	-1.45991	105.32	1.035	5	10.6	12.1156	12.9008	25.5832	-58.936	10.2384	-81.4976	18.689	19.2624	21.064	-2.4697	Southwest_Asia
1999	Saudi_Arabia	-1.506	106.16	1.489	5	8.84	12.1605	12.96	25.6856	-58.768	10.3392	-81.2288	18.782	19.3989	21.232	-2.46421	Southwest_Asia
2000	Saudi_Arabia	-1.04227	94.58	0.787	5	9.47	11.5173	12.1185	24.2358	-61.084	8.9496	-84.9344	17.4339	17.4899	18.916	-2.54189	Southwest_Asia
2001	Saudi_Arabia	-1.48981	99.35	0.884	5	9.83	11.7886	12.472	24.8433	-60.13	9.522	-83.408	18.0076	18.2839	19.87	-2.50934	Southwest_Asia
2002	Saudi_Arabia	-1.08523	109.4	1.092	5	10.2	12.3316	13.1858	26.0768	-58.12	10.728	-80.192	19.1341	19.9223	21.88	-2.44325	Southwest_Asia
2003	Saudi_Arabia	-1.21274	88.44	0.981	5	13	11.1533	11.6476	23.4307	-62.312	8.2128	-86.8992	16.651	16.4509	17.688	-2.58505	Southwest_Asia
2004	Saudi_Arabia	-1.15703	97.68	0.975	5	14.8	11.6947	12.3494	24.6323	-60.464	9.3216	-83.9424	17.8099	18.0072	19.536	-2.52065	Southwest_Asia
2005	Saudi_Arabia	-1.11093	90.7	0.542	5	14.3	11.2893	11.8231	23.7303	-61.86	8.484	-86.176	16.9455	16.8357	18.14	-2.56899	Southwest_Asia
2006	Saudi_Arabia	-0.978707	94.13	1.202	5	15.5	11.4912	12.0846	24.1777	-61.174	8.8956	-85.0784	17.3783	17.4145	18.826	-2.54501	Southwest_Asia
2007	Saudi_Arabia	-1.18794	95.12	0.706	5	13.9	11.5485	12.159	24.3053	-60.976	9.0144	-84.7616	17.5003	17.5804	19.024	-2.53817	Southwest_Asia
2008	Saudi_Arabia	-1.21537	91.79	0.906	5	15.1	11.3541	11.9068	23.8734	-61.642	8.6148	-85.8272	17.0848	17.0203	18.358	-2.56132	Southwest_Asia
2009	Saudi_Arabia	-1.55456	84.31	1.028	5	16.4	10.898	11.3199	22.8733	-63.138	7.7172	-88.2208	16.0916	15.7402	16.862	-2.61495	Southwest_Asia
2010	Saudi_Arabia	-2.17794	90.15	2.18	5	17.5	11.2565	11.7806	23.6577	-61.97	8.418	-86.352	16.8745	16.7423	18.03	-2.57288	Southwest_Asia
2011	Saudi_Arabia	-0.755292	96.01	0.893	5	16.4	11.5997	12.2255	24.4195	-60.798	9.1212	-84.4768	17.6088	17.7291	19.202	-2.53205	Southwest_Asia
2012	Saudi_Arabia	-1.19397	99.46	1.241	5	17.7	11.7948	12.48	24.8571	-60.108	9.5352	-83.3728	18.0205	18.302	19.892	-2.5086	Southwest_Asia
2013	Saudi_Arabia	-0.778696	99.69	1.204	5	17	11.8076	12.4968	24.886	-60.062	9.5628	-83.2992	18.0474	18.34	19.938	-2.50705	Southwest_Asia
2014	Saudi_Arabia	-1.31595	97.14	1.249	5	18.9	11.6641	12.3095	24.5637	-60.572	9.2568	-84.1152	17.7452	17.9174	19.428	-2.52432	Southwest_Asia
2015	Saudi_Arabia	-1.60777	91.66	1.867	5	21.3	11.3464	11.8969	23.8563	-61.668	8.5992	-85.8688	17.0683	16.9983	18.332	-2.56223	Southwest_Asia
2016	Saudi_Arabia	-1.7746	94.74	1.533	5	19.3	11.5266	12.1305	24.2564	-61.052	8.9688	-84.8832	17.4536	17.5167	18.948	-2.54079	Southwest_Asia
2017	Saudi_Arabia	-1.69653	98.39	1.78	5	18.4	11.7348	12.4016	24.7222	-60.322	9.4068	-83.7152	17.8943	18.125	19.678	-2.51583	Southwest_Asia
2018	Saudi_Arabia	-1.58604	106	1.887	5	17.1	12.152	12.9487	25.6661	-58.8	10.32	-81.28	18.7643	19.3729	21.2	-2.46525	Southwest_Asia
2019	Saudi_Arabia	-1.09525	112.93	1.69	5	17.7	12.514	13.4276	26.4965	-57.414	11.1516	-79.0624	19.5071	20.4876	22.586	-2.42077	Southwest_Asia
2020	Saudi_Arabia	-1.45297	101.76	1.488	5	18.2	11.9222	12.6468	25.1446	-59.648	9.8112	-82.6368	18.2873	18.6808	20.352	-2.4932	Southwest_Asia
2021	Saudi_Arabia	-2.35699	85.72	2.203	5	18.1	10.9862	11.4328	23.0651	-62.856	7.8864	-87.7696	16.2858	15.9839	17.144	-2.60466	Southwest_Asia
2022	Saudi_Arabia	-3.26102	99.34	1.745	5	18.4	11.7881	12.4713	24.842	-60.132	9.5208	-83.4112	18.0064	18.2822	19.868	-2.50941	Southwest_Asia
1961	Turkey	-0.802768	554.3	0.154	5	0.617	24.7607	31.3799	58.8271	38.575	64.116	62.176	42.2173	75.0517	110.86	-0.657798	North_America
1962	Turkey	-0.991095	587.38	-0.227	5	0.75	25.3573	32.3262	60.5589	46.845	68.0856	72.7616	43.2791	78.527	117.476	-0.560933	North_America
1963	Turkey	2.22603	742.32	0.169	5	0.768	27.9075	36.433	68.0863	85.58	86.6784	122.342	47.8011	94.216	148.464	-0.136793	North_America
1964	Turkey	-0.413264	541.9	0.348	5	0.872	24.5313	31.0177	58.1646	35.475	62.628	58.208	41.8088	73.7358	108.38	-0.69478	North_America
1965	Turkey	0.996255	651.01	-0.178	5	0.887	26.4494	34.0727	63.7578	62.7525	75.7212	93.1232	45.2185	85.0801	130.202	-0.3813	North_America
1966	Turkey	-0.095091	622.94	-0.024	5	1	25.9761	33.3136	62.3669	55.735	72.3528	84.1408	44.3786	82.2096	124.588	-0.45952	North_America
1967	Turkey	2.07437	684.66	-0.179	5	1.04	27.0005	34.9611	65.3864	71.165	79.7592	103.891	46.1955	88.4814	136.932	-0.289504	North_America
1968	Turkey	2.0502	731.7	-0.125	5	1.12	27.7437	36.1664	67.5972	82.925	85.404	118.944	47.5114	93.1683	146.34	-0.164509	North_America
1969	Turkey	0.976179	669.89	0.316	5	1.18	26.7607	34.574	64.6766	67.4725	77.9868	99.1648	45.7705	86.9936	133.978	-0.32954	North_America
1970	Turkey	-1.45343	527.4	-0.062	5	1.29	24.259	30.5887	57.3803	31.85	60.888	53.568	41.3233	72.1877	105.48	-0.738517	North_America
1971	Turkey	0.410436	597.54	-0.162	5	1.45	25.5364	32.6114	61.0809	49.385	69.3048	76.0128	43.5975	79.5847	119.508	-0.531682	North_America
1972	Turkey	0.211643	552.35	-0.084	5	1.65	24.7248	31.3232	58.7234	38.0875	63.882	61.552	42.1534	74.8452	110.47	-0.663589	North_America
1973	Turkey	-1.63709	479.06	0.126	5	1.86	23.3163	29.1131	54.6843	19.765	55.0872	38.0992	39.6395	66.948	95.812	-0.888435	North_America
1974	Turkey	-0.846607	536.96	-0.102	5	1.95	24.4391	30.8722	57.8986	34.24	62.0352	56.6272	41.6443	73.2095	107.392	-0.70962	North_America
1975	Turkey	0.447797	610.13	0.232	5	2.13	25.7558	32.9613	61.7217	52.5325	70.8156	80.0416	43.9873	80.8891	122.026	-0.495744	North_America
1976	Turkey	1.52815	657.64	-0.35	5	2.44	26.5593	34.2496	64.082	64.41	76.5168	95.2448	45.4135	85.7536	131.528	-0.363047	North_America
1977	Turkey	-1.00025	531.48	0.223	5	2.74	24.3361	30.7101	57.6021	32.87	61.3776	54.8736	41.4608	72.6243	106.296	-0.726155	North_America
1978	Turkey	0.427722	628.97	0.622	5	2.61	26.0789	33.4781	62.6683	57.2425	73.0764	86.0704	44.5611	82.8289	125.794	-0.442585	North_America
1979	Turkey	0.838324	646.62	-0.005	5	2.55	26.3762	33.9551	63.5423	61.655	75.1944	91.7184	45.0887	84.6332	129.324	-0.393431	North_America
1980	Turkey	0.36876	610.88	0.36	5	2.53	25.7688	32.982	61.7596	52.72	70.9056	80.2816	44.0104	80.9666	122.176	-0.493613	North_America
1981	Turkey	1.28386	691.57	0.371	5	2.6	27.1116	35.1407	65.7158	72.8925	80.5884	106.102	46.3923	89.1747	138.314	-0.270907	North_America
1982	Turkey	-0.651532	526.19	0.468	5	2.68	24.2361	30.5527	57.3144	31.5475	60.7428	53.1808	41.2824	72.058	105.238	-0.742191	North_America
1983	Turkey	1.01114	626.11	0.636	5	2.85	26.0302	33.4002	62.5255	56.5275	72.7332	85.1552	44.4747	82.5354	125.222	-0.450608	North_America
1984	Turkey	-1.03331	509.6	0.279	5	2.9	23.9184	30.0538	56.4026	27.4	58.752	47.872	40.7154	70.2727	101.92	-0.792961	North_America
1985	Turkey	-0.703553	566.19	0.12	5	3	24.9776	31.7233	59.4553	41.5475	65.5428	65.9808	42.6035	76.3066	113.238	-0.622688	North_America
1986	Turkey	-0.834816	553.52	0.269	5	3.27	24.7463	31.3572	58.7856	38.38	64.0224	61.9264	42.1918	74.9691	110.704	-0.660113	North_America
1987	Turkey	1.39424	680.37	0.81	5	3.51	26.9312	34.8491	65.181	70.0925	79.2444	102.518	46.0727	88.0501	136.074	-0.301092	North_America
1988	Turkey	2.17073	717.2	0.588	5	3.82	27.5178	35.7992	66.9235	79.3	83.664	114.304	47.1117	91.7316	143.44	-0.202644	North_America
1989	Turkey	-2.07821	460.69	0.317	5	3.64	22.9426	28.5323	53.6243	15.1725	52.8828	32.2208	38.9707	64.9229	92.138	-0.947206	North_America
1990	Turkey	-1.67798	485.95	0.583	5	3.95	23.4542	29.328	55.0767	21.4875	55.914	40.304	39.8861	67.7026	97.19	-0.866658	North_America
1991	Turkey	0.88918	623.43	0.234	5	3.85	25.9845	33.327	62.3914	55.8575	72.4116	84.2976	44.3935	82.26	124.686	-0.458141	North_America
1992	Turkey	0.124052	565.69	0.213	5	4.41	24.9685	31.7089	59.4291	41.4225	65.4828	65.8208	42.5874	76.2539	113.138	-0.624158	North_America
1993	Turkey	-1.18675	524.51	0.241	5	4.02	24.2042	30.5025	57.2227	31.1275	60.5412	52.6432	41.2255	71.8779	104.902	-0.747299	North_America
1994	Turkey	-0.587126	614.48	0.472	5	3.59	25.8309	33.0813	61.9415	53.62	71.3376	81.4336	44.1208	81.3383	122.896	-0.483405	North_America
1995	Turkey	-0.176043	589.6	0.583	5	3.75	25.3966	32.3887	60.6733	47.4	68.352	73.472	43.349	78.7585	117.92	-0.554522	North_America
1996	Turkey	0.48821	638.37	0.592	5	3.47	26.2379	33.733	63.1353	59.5925	74.2044	89.0784	44.8432	83.7913	127.674	-0.41633	North_America
1997	Turkey	1.16584	630.21	0.902	5	3.64	26.0999	33.5118	62.7301	57.5525	73.2252	86.4672	44.5985	82.9561	126.042	-0.439111	North_America
1998	Turkey	0.519679	657.75	1.354	5	3.62	26.5611	34.2525	64.0873	64.4375	76.53	95.28	45.4168	85.7647	131.55	-0.362745	North_America
1999	Turkey	-1.54897	522.25	0.918	5	3.6	24.1612	30.4349	57.0991	30.5625	60.27	51.92	41.1488	71.6353	104.45	-0.754182	North_America
2000	Turkey	-0.939628	563.83	0.592	5	3.91	24.9348	31.6554	59.3312	40.9575	65.2596	65.2256	42.5273	76.058	112.766	-0.62963	North_America
2001	Turkey	-0.628685	612.71	1.002	5	3.09	25.8004	33.0325	61.8521	53.1775	71.1252	80.8672	44.0665	81.1556	122.542	-0.488421	North_America
2002	Turkey	0.355207	612.47	0.885	5	3.35	25.7962	33.0259	61.84	53.1175	71.0964	80.7904	44.0592	81.1309	122.494	-0.489101	North_America
2003	Turkey	0.290069	640.08	1.321	5	3.65	26.2666	33.7791	63.2199	60.02	74.4096	89.6256	44.8943	83.9661	128.016	-0.411573	North_America
2004	Turkey	-0.708744	560.51	0.86	5	4.07	24.8743	31.5597	59.156	40.1275	64.8612	64.1632	42.4197	75.7079	112.102	-0.639419	North_America
2005	Turkey	0.0801581	597.3	0.967	5	4.38	25.5322	32.6047	61.0686	49.325	69.276	75.936	43.5901	79.5597	119.46	-0.53237	North_America
2006	Turkey	-0.332532	587.35	1.009	5	4.67	25.3568	32.3254	60.5573	46.8375	68.082	72.752	43.2782	78.5239	117.47	-0.56102	North_America
2007	Turkey	-1.16595	552.11	1.331	5	5.13	24.7204	31.3162	58.7106	38.0275	63.8532	61.4752	42.1456	74.8198	110.422	-0.664302	North_America
2008	Turkey	-2.21538	456.42	0.649	5	4.88	22.8545	28.3956	53.3749	14.105	52.3704	30.8544	38.8128	64.4494	91.284	-0.961019	North_America
2009	Turkey	1.90536	723.88	0.74	5	4.47	27.6223	35.9688	67.2347	80.97	84.4656	116.442	47.2965	92.3944	144.776	-0.185033	North_America
2010	Turkey	0.181969	651.91	1.185	5	4.78	26.4643	34.0968	63.8019	62.9775	75.8292	93.4112	45.2451	85.1716	130.382	-0.378817	North_America
2011	Turkey	0.766815	625.15	0.595	5	5.17	26.0139	33.374	62.4775	56.2875	72.618	84.848	44.4456	82.4368	125.03	-0.453305	North_America
2012	Turkey	1.16576	711	0.777	5	5.26	27.4204	35.641	66.6333	77.75	82.92	112.32	46.9392	91.1152	142.2	-0.219055	North_America
2013	Turkey	-1.62327	518.49	1.307	5	5.03	24.0894	30.3222	56.893	29.6225	59.8188	50.7168	41.0207	71.2312	103.698	-0.765663	North_America
2014	Turkey	0.112703	635.08	1.247	5	5.09	26.1824	33.644	62.9722	58.77	73.8096	88.0256	44.7448	83.4549	127.016	-0.425499	North_America
2015	Turkey	0.961023	653.85	1.471	5	5.15	26.4966	34.1486	63.8969	63.4625	76.062	94.032	45.3022	85.3688	130.77	-0.373471	North_America
2016	Turkey	0.0687359	649.54	0.831	5	5.15	26.4249	34.0334	63.6858	62.385	75.5448	92.6528	45.1751	84.9305	129.908	-0.385358	North_America
2017	Turkey	-1.51818	536.78	1.063	5	5.36	24.4357	30.8669	57.8889	34.195	62.0136	56.5696	41.6383	73.1904	107.356	-0.710162	North_America
2018	Turkey	0.79617	700.11	1.123	5	5.13	27.248	35.3615	66.1206	75.0275	81.6132	108.835	46.6339	90.0292	140.022	-0.248037	North_America
2019	Turkey	-0.487818	602.38	1.456	5	4.71	25.6211	32.7463	61.328	50.595	69.8856	77.5616	43.748	80.0869	120.476	-0.517826	North_America
2020	Turkey	-1.52941	552.47	1.547	5	4.75	24.727	31.3267	58.7298	38.1175	63.8964	61.5904	42.1574	74.8579	110.494	-0.663232	North_America
2021	Turkey	-1.38139	556.93	0.94	5	5	24.8089	31.4562	58.9666	39.2325	64.4316	63.0176	42.3032	75.3298	111.386	-0.650003	North_America
2022	Turkey	-1.23336	536.95	0.944	5	4.95	24.4389	30.8719	57.8981	34.2375	62.034	56.624	41.644	73.2085	107.39	-0.709651	North_America
1961	USA	0.676869	742.47	0.003	2	15.2	27.9098	36.4367	68.0932	85.6175	86.6964	122.39	47.8051	94.2308	148.494	-0.136403	North_America
1962	USA	-0.448043	680.69	-0.026	2	15.5	26.9364	34.8575	65.1963	70.1725	79.2828	102.621	46.0819	88.0823	136.138	-0.300227	North_America
1963	USA	-1.38723	633.91	0.418	2	16	26.1626	33.6123	62.9141	58.4775	73.6692	87.6512	44.7097	83.3351	126.782	-0.428765	North_America
1964	USA	-0.0827114	708.82	-0.282	2	16.5	27.386	35.5852	66.531	77.205	82.6584	111.622	46.8783	90.8981	141.764	-0.224841	North_America
1965	USA	0.839931	718.83	-0.362	2	17	27.5434	35.8407	66.9995	79.7075	83.8596	114.826	47.1569	91.8935	143.766	-0.19834	North_America
1966	USA	-0.942417	650.33	-0.214	2	17.7	26.4381	34.0545	63.7245	62.5825	75.6396	92.9056	45.1985	85.0109	130.066	-0.383176	North_America
1967	USA	0.331782	708.31	0.076	2	18.2	27.378	35.5722	66.507	77.0775	82.5972	111.459	46.864	90.8473	141.662	-0.226196	North_America
1968	USA	0.130693	705.36	-0.073	2	18.7	27.3313	35.4965	66.3683	76.34	82.2432	110.515	46.7814	90.5533	141.072	-0.23404	North_America
1969	USA	0.00154667	710.16	-0.267	2	19.5	27.4072	35.6195	66.5939	77.54	82.8192	112.051	46.9157	91.0316	142.032	-0.221284	North_America
1970	USA	-0.164409	696.89	-0.03	2	20.8	27.1967	35.2784	65.9683	74.2225	81.2268	107.805	46.543	89.7073	139.378	-0.256645	North_America
1971	USA	0.0908923	714.11	-0.415	2	20.9	27.4693	35.7204	66.779	78.5275	83.2932	113.315	47.0258	91.4246	142.822	-0.210815	North_America
1972	USA	0.60302	735.03	-0.252	2	21.8	27.7952	36.2502	67.7509	83.7575	85.8036	120.01	47.6025	93.4972	147.006	-0.155799	North_America
1973	USA	1.65657	804.35	-0.013	2	22.7	28.8362	37.9528	70.8762	101.088	94.122	142.192	49.4425	100.265	160.87	0.0216776	North_America
1974	USA	-0.313886	718.26	0.081	2	21.9	27.5344	35.8262	66.9729	79.565	83.7912	114.643	47.1411	91.8369	143.652	-0.199845	North_America
1975	USA	1.50406	767.89	-0.389	2	21	28.2958	37.067	69.25	91.9725	89.7468	130.525	48.4878	96.7239	153.578	-0.070778	North_America
1976	USA	-1.6543	631.09	-0.124	2	21.9	26.1149	33.5357	62.7739	57.7725	73.3308	86.7488	44.6249	83.0463	126.218	-0.436648	North_America
1977	USA	-0.55366	713.44	0.397	2	22.5	27.4588	35.7034	66.7477	78.36	83.2128	113.101	47.0072	91.3579	142.688	-0.212589	North_America
1978	USA	-0.0217742	711.63	0.035	2	23.1	27.4303	35.6571	66.6629	77.9075	82.9956	112.522	46.9568	91.1779	142.326	-0.217385	North_America
1979	USA	1.28045	775.58	-0.306	2	23.1	28.4111	37.2556	69.5962	93.895	90.6696	132.986	48.6915	97.4741	155.116	-0.0511174	North_America
1980	USA	-0.934703	680.1	0.412	2	22.1	26.9268	34.842	65.1681	70.025	79.212	102.432	46.0649	88.0229	136.02	-0.301823	North_America
1981	USA	-0.157567	717.55	0.871	2	21	27.5233	35.8081	66.9398	79.3875	83.706	114.416	47.1214	91.7664	143.51	-0.20172	North_America
1982	USA	2.21603	799.99	-0.343	2	20	28.7724	37.8479	70.6837	99.9975	93.5988	140.797	49.3298	99.8434	159.998	0.0107214	North_America
1983	USA	1.87262	803.87	0.54	2	18.8	28.8292	37.9412	70.855	100.968	94.0644	142.038	49.4301	100.218	160.774	0.0204729	North_America
1984	USA	0.568316	731.14	-0.233	2	18.8	27.7351	36.1523	67.5713	82.785	85.3368	118.765	47.4961	93.1129	146.228	-0.165976	North_America
1985	USA	0.448184	721.58	-0.025	2	19.2	27.5864	35.9105	67.1277	80.395	84.1896	115.706	47.233	92.1663	144.316	-0.191089	North_America
1986	USA	0.703007	745.53	0.584	2	19	27.9567	36.5132	68.2335	86.3825	87.0636	123.37	47.8881	94.532	149.106	-0.12845	North_America
1987	USA	-0.780149	698.78	0.913	2	18.9	27.2268	35.3272	66.0577	74.695	81.4536	108.41	46.5964	89.8963	139.756	-0.251591	North_America
1988	USA	-1.95181	632.7	0.471	2	19.5	26.1421	33.5795	62.854	58.175	73.524	87.264	44.6734	83.2112	126.54	-0.432146	North_America
1989	USA	-0.0315069	711.81	0.324	2	20.2	27.4332	35.6617	66.6713	77.9525	83.0172	112.579	46.9618	91.1958	142.362	-0.216908	North_America
1990	USA	0.546213	772.37	0.674	2	20.2	28.3631	37.177	69.4519	93.0925	90.2844	131.958	48.6066	97.1612	154.474	-0.0593136	North_America
1991	USA	0.70133	762.24	0.527	2	19.6	28.2107	36.9279	68.9946	90.56	89.0688	128.717	48.3373	96.1715	152.448	-0.0852792	North_America
1992	USA	0.849459	749.88	0.395	2	20.1	28.0231	36.6216	68.4324	87.47	87.5856	124.762	48.0056	94.9597	149.976	-0.117171	North_America
1993	USA	1.82803	775.79	0.004	2	20	28.4142	37.2607	69.6056	93.9475	90.6948	133.053	48.697	97.4945	155.158	-0.0505817	North_America
1994	USA	-0.122071	732.14	0.466	2	20.1	27.7505	36.1775	67.6175	83.035	85.4568	119.085	47.5235	93.2117	146.428	-0.163357	North_America
1995	USA	0.908914	749.59	0.63	2	20.1	28.0187	36.6144	68.4192	87.3975	87.5508	124.669	47.9978	94.9312	149.918	-0.117922	North_America
1996	USA	1.49301	774.22	-0.011	2	20.5	28.3908	37.2223	69.5351	93.555	90.5064	132.55	48.6556	97.3415	154.844	-0.0545881	North_America
1997	USA	1.36412	742.72	0.384	2	20.6	27.9136	36.443	68.1047	85.68	86.7264	122.47	47.8119	94.2554	148.544	-0.135752	North_America
1998	USA	1.78451	784.78	1.272	2	20.9	28.5481	37.4799	70.008	96.195	91.7736	135.93	48.9335	98.3692	156.956	-0.0277101	North_America
1999	USA	-0.354947	684.37	0.758	2	21.3	26.9958	34.9535	65.3725	71.0925	79.7244	103.798	46.1872	88.4522	136.874	-0.290286	North_America
2000	USA	-0.218956	685.54	1	2	22	27.0147	34.984	65.4284	71.385	79.8648	104.173	46.2207	88.5698	137.108	-0.287131	North_America
2001	USA	-0.248994	697.12	0.786	2	21.5	27.2003	35.2844	65.9792	74.28	81.2544	107.878	46.5495	89.7303	139.424	-0.25603	North_America
2002	USA	-0.225176	692.23	0.951	2	21.7	27.1222	35.1578	65.7471	73.0575	80.6676	106.314	46.4111	89.2408	138.446	-0.269135	North_America
2003	USA	0.292271	722.32	0.99	2	22.2	27.5979	35.9293	67.1621	80.58	84.2784	115.942	47.2534	92.2397	144.464	-0.18914	North_America
2004	USA	1.45317	772.9	0.863	2	22.4	28.371	37.19	69.4757	93.225	90.348	132.128	48.6207	97.2128	154.58	-0.0579593	North_America
2005	USA	-0.0115476	718.87	1.153	2	22.5	27.544	35.8417	67.0014	79.7175	83.8644	114.838	47.158	91.8975	143.774	-0.198235	North_America
2006	USA	-0.732697	707.61	1.026	2	22.3	27.3669	35.5542	66.4741	76.9025	82.5132	111.235	46.8445	90.7776	141.522	-0.228056	North_America
2007	USA	-0.831431	685.42	1.143	2	21.9	27.0127	34.9809	65.4227	71.355	79.8504	104.134	46.2172	88.5577	137.084	-0.287454	North_America
2008	USA	0.418282	731.06	0.212	2	20.6	27.7338	36.1503	67.5676	82.765	85.3272	118.739	47.4939	93.105	146.212	-0.166185	North_America
2009	USA	0.774971	748.22	0.398	2	18.6	27.9978	36.5803	68.3566	87.055	87.3864	124.23	47.9608	94.7966	149.644	-0.121471	North_America
2010	USA	0.325187	728.86	0.695	2	19.1	27.6997	36.0948	67.4657	82.215	85.0632	118.035	47.4335	92.8874	145.772	-0.171952	North_America
2011	USA	0.244116	730.03	0.537	2	18.4	27.7179	36.1243	67.5199	82.5075	85.2036	118.41	47.4657	93.0032	146.006	-0.168884	North_America
2012	USA	-1.65016	680.94	1.448	2	17.8	26.9404	34.864	65.2083	70.235	79.3128	102.701	46.089	88.1074	136.188	-0.299551	North_America
2013	USA	1.37405	768.38	0.614	2	17.9	28.3032	37.0791	69.2721	92.095	89.8056	130.682	48.5008	96.7717	153.676	-0.0695226	North_America
2014	USA	0.619908	742.1	0.501	2	18	27.9041	36.4275	68.0762	85.525	86.652	122.272	47.7951	94.1944	148.42	-0.137365	North_America
2015	USA	1.48712	829.56	1.531	2	17.8	29.2011	38.5533	71.9792	107.39	97.1472	150.259	50.0868	102.69	165.912	0.0845164	North_America
2016	USA	-0.0905042	749.64	2.224	2	17.2	28.0195	36.6156	68.4215	87.41	87.5568	124.685	47.9992	94.9361	149.928	-0.117792	North_America
2017	USA	0.630014	779.7	1.433	2	17	28.4726	37.3562	69.7809	94.925	91.164	134.304	48.8001	97.8753	155.94	-0.0406197	North_America
2018	USA	1.90185	822.81	1.276	2	17.4	29.1041	38.3934	71.6855	105.702	96.3372	148.099	49.9155	102.043	164.562	0.0677756	North_America
2019	USA	2.27466	837	1.034	2	16.9	29.3075	38.7288	72.3015	109.25	98.04	152.64	50.2745	103.402	167.4	0.102898	North_America
2020	USA	-0.245767	741.14	1.324	2	15.4	27.8893	36.4035	68.0322	85.285	86.5368	121.965	47.769	94.0998	148.228	-0.139864	North_America
2021	USA	-0.233876	753.85	1.144	2	16.1	28.0836	36.7202	68.6135	88.4625	88.062	126.032	48.1125	95.3495	150.77	-0.106902	North_America
2022	USA	-0.221985	708.6	1.217	2	16.4	27.3825	35.5796	66.5207	77.15	82.632	111.552	46.8722	90.8762	141.72	-0.225425	North_America
